# Supplementary material for: 4-Eth­oxy-N-(3-phenyl­prop-2-enyl­idene)aniline
Source: Acta Crystallogr Sect E Struct Rep Online. 2008 May 17;64(Pt 6):o1094. doi: 10.1107/S1600536808014050 (PMC2961520; doi:10.1107/S1600536808014050)
Supplement: Supplementary file 1 [file e-64-o1094-sup1.cif]

##############################################################################
###                                                                        ###
###        Electronic paper (Acta Crystallographica Section E)             ###
###                                                                        ###
##############################################################################
#                                                                            #
# This CIF contains the data in a paper accepted for publication in Acta     #
# Crystallographica Section E. It conforms to the requirements of Notes      #
# for Authors for Section E, and has been peer reviewed under the auspices   #
# of the IUCr Commission on Journals.                                        #
#                                                                            #
# Full details of the Crystallographic Information File format               #
# are given in the paper "The Crystallographic Information File (CIF):       #
# a New Standard Archive File for Crystallography" by S. R. Hall, F. H.      #
# Allen and I. D. Brown [Acta Cryst. (1991), A47, 655-685].                  #
#                                                                            #
# The current version of the core CIF dictionary is obtainable from          #
# ftp://ftp.iucr.org/pub/cif_core.dic. The current version number is 2.4.    #
#                                                                            #
# Software is freely available for graphical display of the structure(s) in  #
# this CIF.  For information consult the CIF home page http://www.iucr.org/  #
# cif/home.html                                                              #
#                                                                            #
# This file may be used for bona fide research purposes within the           #
# scientific community so long as proper attribution is given to the journal # 
# article from which it was obtained.                                        #
#                                                                            #
##############################################################################
                                             
data_I
_audit_creation_method     SHELXL-97
_chemical_name_systematic
;
4-Ethoxy-<i>N</i>-(3-phenylprop-2-enylidene)aniline
;
_chemical_name_common     ?
_chemical_formula_moiety     'C17 H17 N O'
_chemical_formula_sum     'C17 H17 N O'
_chemical_formula_iupac     'C17 H17 N O'
_chemical_formula_weight     251.32
_chemical_melting_point     ?
_symmetry_cell_setting     Monoclinic
_symmetry_space_group_name_H-M     'P 21/c'
_symmetry_space_group_name_Hall     '-P 2ybc'
loop_
    _symmetry_equiv_pos_as_xyz
    'x, y, z'
    '-x, y+1/2, -z+1/2'
    '-x, -y, -z'
    'x, -y-1/2, z-1/2'
_cell_length_a     31.12(2)
_cell_length_b     7.198(6)
_cell_length_c     6.315(5)
_cell_angle_alpha     90.00
_cell_angle_beta     95.822(10)
_cell_angle_gamma     90.00
_cell_volume     1407.3(19)
_cell_formula_units_Z     4
_cell_measurement_reflns_used     1073
_cell_measurement_theta_min     2.632
_cell_measurement_theta_max     23.177
_cell_measurement_temperature     298(2)
_exptl_crystal_description     block
_exptl_crystal_colour     pale-yellow
_exptl_crystal_size_max     0.52
_exptl_crystal_size_mid     0.47
_exptl_crystal_size_min     0.30
_exptl_crystal_density_diffrn     1.186
_exptl_crystal_density_meas     ?
_exptl_crystal_density_method     'not measured'
_exptl_crystal_F_000     536
_exptl_absorpt_coefficient_mu     0.073
_exptl_absorpt_correction_type     multi-scan
_exptl_absorpt_process_details     '(SADABS; Sheldrick, 1996)'
_exptl_absorpt_correction_T_min     0.9628
_exptl_absorpt_correction_T_max     0.9783
_exptl_special_details
;
;
_diffrn_ambient_temperature     298(2)
_diffrn_radiation_type     MoK\a
_diffrn_radiation_wavelength     0.71073
_diffrn_radiation_source     'fine-focus sealed tube'
_diffrn_radiation_monochromator     graphite
_diffrn_measurement_device_type     'Siemens SMART CCD area-detector'
_diffrn_measurement_method     '\f and \w'
_diffrn_detector_area_resol_mean     ?
_diffrn_reflns_number     6773
_diffrn_reflns_av_R_equivalents     0.0724
_diffrn_reflns_av_sigmaI/netI     0.0845
_diffrn_reflns_theta_min     1.97
_diffrn_reflns_theta_max     25.01
_diffrn_reflns_theta_full     25.01
_diffrn_measured_fraction_theta_max     0.983
_diffrn_measured_fraction_theta_full     0.983
_diffrn_reflns_limit_h_min     -36
_diffrn_reflns_limit_h_max     37
_diffrn_reflns_limit_k_min     -8
_diffrn_reflns_limit_k_max     7
_diffrn_reflns_limit_l_min     -7
_diffrn_reflns_limit_l_max     5
_diffrn_standards_number     0
_diffrn_standards_interval_count     .
_diffrn_standards_interval_time     .
_diffrn_standards_decay_%     ?
_refine_special_details
;
Refinement of <i>F</i>^2^ against ALL reflections. The weighted <i>R</i>-factor
<i>wR</i> and goodness of fit <i>S</i> are based on <i>F</i>^2^, conventional
<i>R</i>-factors <i>R</i> are based on <i>F</i>, with <i>F</i> set to zero for
negative <i>F</i>^2^. The threshold expression of <i>F</i>^2^ >
\s(<i>F</i>^2^) is used only for calculating <i>R</i>-factors(gt) <i>etc</i>.
and is not relevant to the choice of reflections for refinement.
<i>R</i>-factors based on <i>F</i>^2^ are statistically about twice as large
as those based on <i>F</i>, and <i>R</i>- factors based on ALL data will be
even larger.
;
_reflns_number_total     2449
_reflns_number_gt     1165
_reflns_threshold_expression     I>2\s(I)
_refine_ls_structure_factor_coef     Fsqd
_refine_ls_matrix_type     full
_refine_ls_R_factor_all     0.1538
_refine_ls_R_factor_gt     0.0762
_refine_ls_wR_factor_gt     0.1740
_refine_ls_wR_factor_ref     0.2209
_refine_ls_goodness_of_fit_ref     1.020
_refine_ls_restrained_S_all     1.020
_refine_ls_number_reflns     2449
_refine_ls_number_parameters     172
_refine_ls_number_restraints     0
_refine_ls_hydrogen_treatment     constr
_refine_ls_weighting_scheme     calc
_refine_ls_weighting_details
         'calc w=1/[\s^2^(Fo^2^)+(0.0854P)^2^+0.6793P] where P=(Fo^2^+2Fc^2^)/3'
_atom_sites_solution_hydrogens     geom
_atom_sites_solution_primary     direct
_atom_sites_solution_secondary     difmap
_refine_ls_shift/su_max     0.000
_refine_ls_shift/su_mean     0.000
_refine_diff_density_max     0.166
_refine_diff_density_min     -0.346
_refine_ls_extinction_method     none
_refine_ls_extinction_coef     ?
loop_
    _atom_type_symbol
    _atom_type_description
    _atom_type_scat_dispersion_real
    _atom_type_scat_dispersion_imag
    _atom_type_scat_source
    'C' 'C' 0.0033 0.0016
                         'International Tables Vol C Tables 4.2.6.8 and 6.1.1.4'
    'H' 'H' 0.0000 0.0000
                         'International Tables Vol C Tables 4.2.6.8 and 6.1.1.4'
    'N' 'N' 0.0061 0.0033
                         'International Tables Vol C Tables 4.2.6.8 and 6.1.1.4'
    'O' 'O' 0.0106 0.0060
                         'International Tables Vol C Tables 4.2.6.8 and 6.1.1.4'
_computing_data_collection     'SMART (Siemens, 1996)'
_computing_cell_refinement     'SAINT (Siemens, 1996)'
_computing_data_reduction     'SAINT (Siemens, 1996)'
_computing_structure_solution     'SHELXS97 (Sheldrick, 2008)'
_computing_structure_refinement     'SHELXL97 (Sheldrick, 2008)'
_computing_molecular_graphics     'SHELXTL (Sheldrick, 2008)'
_computing_publication_material     'SHELXTL (Sheldrick, 2008)'
loop_
    _atom_site_type_symbol
    _atom_site_label
    _atom_site_fract_x
    _atom_site_fract_y
    _atom_site_fract_z
    _atom_site_U_iso_or_equiv
    _atom_site_adp_type
    _atom_site_calc_flag
    _atom_site_refinement_flags
    _atom_site_occupancy
    _atom_site_disorder_assembly
    _atom_site_disorder_group
    N N1 0.26172(9) 0.5173(4) 0.8270(5) 0.0442(8) Uani d . 1 . .
    O O1 0.09317(8) 0.5040(4) 1.0522(4) 0.0547(8) Uani d . 1 . .
    C C1 0.27064(12) 0.5295(5) 0.6347(6) 0.0434(10) Uani d . 1 . .
    H H1 0.2481 0.5343 0.5262 0.052 Uiso calc R 1 . .
    C C2 0.31443(12) 0.5359(5) 0.5801(6) 0.0452(10) Uani d . 1 . .
    H H2 0.3364 0.5506 0.6903 0.054 Uiso calc R 1 . .
    C C3 0.32565(12) 0.5225(5) 0.3845(6) 0.0450(10) Uani d . 1 . .
    H H3 0.3033 0.5162 0.2750 0.054 Uiso calc R 1 . .
    C C4 0.36937(11) 0.5166(5) 0.3235(6) 0.0410(10) Uani d . 1 . .
    C C5 0.37720(13) 0.4321(6) 0.1308(6) 0.0503(11) Uani d . 1 . .
    H H5 0.3542 0.3854 0.0408 0.060 Uiso calc R 1 . .
    C C6 0.41851(14) 0.4178(6) 0.0742(6) 0.0588(12) Uani d . 1 . .
    H H6 0.4232 0.3602 -0.0532 0.071 Uiso calc R 1 . .
    C C7 0.45320(14) 0.4877(6) 0.2034(7) 0.0608(12) Uani d . 1 . .
    H H7 0.4811 0.4772 0.1643 0.073 Uiso calc R 1 . .
    C C8 0.44578(12) 0.5730(6) 0.3907(6) 0.0537(11) Uani d . 1 . .
    H H8 0.4688 0.6214 0.4788 0.064 Uiso calc R 1 . .
    C C9 0.40471(11) 0.5873(5) 0.4489(6) 0.0454(10) Uani d . 1 . .
    H H9 0.4004 0.6462 0.5762 0.054 Uiso calc R 1 . .
    C C10 0.21832(10) 0.5112(5) 0.8727(5) 0.0353(9) Uani d . 1 . .
    C C11 0.20976(11) 0.4159(5) 1.0554(5) 0.0387(9) Uani d . 1 . .
    H H11 0.2323 0.3578 1.1382 0.046 Uiso calc R 1 . .
    C C12 0.16848(11) 0.4062(5) 1.1158(6) 0.0431(10) Uani d . 1 . .
    H H12 0.1633 0.3379 1.2357 0.052 Uiso calc R 1 . .
    C C13 0.13480(11) 0.4965(5) 1.0008(6) 0.0390(9) Uani d . 1 . .
    C C14 0.14323(11) 0.5926(5) 0.8180(6) 0.0414(9) Uani d . 1 . .
    H H14 0.1208 0.6528 0.7370 0.050 Uiso calc R 1 . .
    C C15 0.18419(11) 0.5995(5) 0.7561(5) 0.0398(9) Uani d . 1 . .
    H H15 0.1891 0.6647 0.6337 0.048 Uiso calc R 1 . .
    C C16 0.08474(13) 0.4248(7) 1.2501(7) 0.0698(14) Uani d . 1 . .
    H H16A 0.1052 0.4718 1.3637 0.084 Uiso calc R 1 . .
    H H16B 0.0876 0.2907 1.2451 0.084 Uiso calc R 1 . .
    C C17 0.03980(16) 0.4766(9) 1.2899(9) 0.119(2) Uani d . 1 . .
    H H17A 0.0333 0.4245 1.4229 0.179 Uiso calc R 1 . .
    H H17B 0.0198 0.4293 1.1769 0.179 Uiso calc R 1 . .
    H H17C 0.0374 0.6095 1.2955 0.179 Uiso calc R 1 . .
loop_
    _atom_site_aniso_label
    _atom_site_aniso_U_11
    _atom_site_aniso_U_22
    _atom_site_aniso_U_33
    _atom_site_aniso_U_12
    _atom_site_aniso_U_13
    _atom_site_aniso_U_23
    N1 0.048(2) 0.048(2) 0.0374(19) 0.0020(15) 0.0063(14) -0.0004(16)
    O1 0.0566(18) 0.057(2) 0.0525(18) 0.0042(13) 0.0146(13) 0.0112(15)
    C1 0.047(2) 0.039(3) 0.044(2) 0.0006(17) 0.0020(18) -0.0006(19)
    C2 0.050(2) 0.045(3) 0.041(2) -0.0010(18) 0.0020(18) 0.0020(19)
    C3 0.049(2) 0.042(3) 0.042(2) -0.0004(18) -0.0036(18) 0.0033(19)
    C4 0.051(2) 0.035(2) 0.037(2) 0.0016(17) 0.0039(18) 0.0060(18)
    C5 0.064(3) 0.049(3) 0.037(2) -0.003(2) 0.003(2) -0.001(2)
    C6 0.084(3) 0.052(3) 0.043(3) 0.008(2) 0.020(2) 0.001(2)
    C7 0.059(3) 0.068(3) 0.057(3) 0.009(2) 0.016(2) 0.011(3)
    C8 0.046(2) 0.063(3) 0.052(3) 0.0026(19) 0.0015(19) 0.001(2)
    C9 0.046(2) 0.046(3) 0.044(2) 0.0013(18) 0.0048(18) -0.0039(19)
    C10 0.040(2) 0.028(2) 0.037(2) 0.0033(15) 0.0005(16) -0.0010(17)
    C11 0.046(2) 0.038(2) 0.031(2) 0.0041(16) 0.0019(16) 0.0030(17)
    C12 0.057(3) 0.036(2) 0.036(2) 0.0005(18) 0.0066(18) 0.0039(18)
    C13 0.041(2) 0.035(2) 0.042(2) -0.0028(17) 0.0089(18) -0.0037(18)
    C14 0.050(2) 0.035(2) 0.039(2) 0.0034(17) 0.0006(17) -0.0016(18)
    C15 0.059(2) 0.030(2) 0.031(2) 0.0018(17) 0.0074(17) 0.0044(17)
    C16 0.064(3) 0.083(4) 0.066(3) -0.001(2) 0.022(2) 0.016(3)
    C17 0.083(4) 0.168(7) 0.116(5) 0.020(4) 0.057(3) 0.049(5)
_geom_special_details
;
All e.s.d.'s (except the e.s.d. in the dihedral angle between two l.s. planes)
are estimated using the full covariance matrix. The cell e.s.d.'s are taken
into account individually in the estimation of e.s.d.'s in distances, angles
and torsion angles; correlations between e.s.d.'s in cell parameters are only
used when they are defined by crystal symmetry. An approximate (isotropic)
treatment of cell e.s.d.'s is used for estimating e.s.d.'s involving l.s.
planes.
;
loop_
    _geom_bond_atom_site_label_1
    _geom_bond_atom_site_label_2
    _geom_bond_site_symmetry_2
    _geom_bond_distance
    _geom_bond_publ_flag
    N1 C1 . 1.276(4) ?
    N1 C10 . 1.410(4) ?
    O1 C13 . 1.368(4) ?
    O1 C16 . 1.422(4) ?
    C1 C2 . 1.440(5) ?
    C1 H1 . 0.9300 ?
    C2 C3 . 1.321(5) ?
    C2 H2 . 0.9300 ?
    C3 C4 . 1.452(5) ?
    C3 H3 . 0.9300 ?
    C4 C9 . 1.386(5) ?
    C4 C5 . 1.404(5) ?
    C5 C6 . 1.373(5) ?
    C5 H5 . 0.9300 ?
    C6 C7 . 1.380(6) ?
    C6 H6 . 0.9300 ?
    C7 C8 . 1.373(5) ?
    C7 H7 . 0.9300 ?
    C8 C9 . 1.369(5) ?
    C8 H8 . 0.9300 ?
    C9 H9 . 0.9300 ?
    C10 C15 . 1.384(5) ?
    C10 C11 . 1.391(4) ?
    C11 C12 . 1.378(4) ?
    C11 H11 . 0.9300 ?
    C12 C13 . 1.376(5) ?
    C12 H12 . 0.9300 ?
    C13 C14 . 1.393(5) ?
    C14 C15 . 1.372(4) ?
    C14 H14 . 0.9300 ?
    C15 H15 . 0.9300 ?
    C16 C17 . 1.493(6) ?
    C16 H16A . 0.9700 ?
    C16 H16B . 0.9700 ?
    C17 H17A . 0.9600 ?
    C17 H17B . 0.9600 ?
    C17 H17C . 0.9600 ?
loop_
    _geom_angle_atom_site_label_1
    _geom_angle_atom_site_label_2
    _geom_angle_atom_site_label_3
    _geom_angle_site_symmetry_1
    _geom_angle_site_symmetry_3
    _geom_angle
    _geom_angle_publ_flag
    C1 N1 C10 . . 120.1(3) ?
    C13 O1 C16 . . 117.2(3) ?
    N1 C1 C2 . . 122.2(3) ?
    N1 C1 H1 . . 118.9 ?
    C2 C1 H1 . . 118.9 ?
    C3 C2 C1 . . 124.6(4) ?
    C3 C2 H2 . . 117.7 ?
    C1 C2 H2 . . 117.7 ?
    C2 C3 C4 . . 126.4(4) ?
    C2 C3 H3 . . 116.8 ?
    C4 C3 H3 . . 116.8 ?
    C9 C4 C5 . . 117.2(3) ?
    C9 C4 C3 . . 123.3(3) ?
    C5 C4 C3 . . 119.5(3) ?
    C6 C5 C4 . . 120.5(4) ?
    C6 C5 H5 . . 119.8 ?
    C4 C5 H5 . . 119.8 ?
    C5 C6 C7 . . 121.1(4) ?
    C5 C6 H6 . . 119.5 ?
    C7 C6 H6 . . 119.5 ?
    C8 C7 C6 . . 118.8(4) ?
    C8 C7 H7 . . 120.6 ?
    C6 C7 H7 . . 120.6 ?
    C9 C8 C7 . . 120.6(4) ?
    C9 C8 H8 . . 119.7 ?
    C7 C8 H8 . . 119.7 ?
    C8 C9 C4 . . 121.8(4) ?
    C8 C9 H9 . . 119.1 ?
    C4 C9 H9 . . 119.1 ?
    C15 C10 C11 . . 117.8(3) ?
    C15 C10 N1 . . 125.2(3) ?
    C11 C10 N1 . . 117.0(3) ?
    C12 C11 C10 . . 121.1(3) ?
    C12 C11 H11 . . 119.4 ?
    C10 C11 H11 . . 119.4 ?
    C13 C12 C11 . . 120.7(3) ?
    C13 C12 H12 . . 119.6 ?
    C11 C12 H12 . . 119.6 ?
    O1 C13 C12 . . 125.6(3) ?
    O1 C13 C14 . . 116.1(3) ?
    C12 C13 C14 . . 118.3(3) ?
    C15 C14 C13 . . 120.9(3) ?
    C15 C14 H14 . . 119.6 ?
    C13 C14 H14 . . 119.6 ?
    C14 C15 C10 . . 121.1(3) ?
    C14 C15 H15 . . 119.4 ?
    C10 C15 H15 . . 119.4 ?
    O1 C16 C17 . . 107.9(4) ?
    O1 C16 H16A . . 110.1 ?
    C17 C16 H16A . . 110.1 ?
    O1 C16 H16B . . 110.1 ?
    C17 C16 H16B . . 110.1 ?
    H16A C16 H16B . . 108.4 ?
    C16 C17 H17A . . 109.5 ?
    C16 C17 H17B . . 109.5 ?
    H17A C17 H17B . . 109.5 ?
    C16 C17 H17C . . 109.5 ?
    H17A C17 H17C . . 109.5 ?
    H17B C17 H17C . . 109.5 ?
loop_
    _geom_torsion_atom_site_label_1
    _geom_torsion_atom_site_label_2
    _geom_torsion_atom_site_label_3
    _geom_torsion_atom_site_label_4
    _geom_torsion_site_symmetry_1
    _geom_torsion_site_symmetry_2
    _geom_torsion_site_symmetry_3
    _geom_torsion_site_symmetry_4
    _geom_torsion
    _geom_torsion_publ_flag
    C10 N1 C1 C2 . . . . -179.9(3) ?
    N1 C1 C2 C3 . . . . 170.1(4) ?
    C1 C2 C3 C4 . . . . -175.9(3) ?
    C2 C3 C4 C9 . . . . -23.3(6) ?
    C2 C3 C4 C5 . . . . 155.2(4) ?
    C9 C4 C5 C6 . . . . 1.4(5) ?
    C3 C4 C5 C6 . . . . -177.2(4) ?
    C4 C5 C6 C7 . . . . -0.7(6) ?
    C5 C6 C7 C8 . . . . -0.2(6) ?
    C6 C7 C8 C9 . . . . 0.4(6) ?
    C7 C8 C9 C4 . . . . 0.3(6) ?
    C5 C4 C9 C8 . . . . -1.2(5) ?
    C3 C4 C9 C8 . . . . 177.3(4) ?
    C1 N1 C10 C15 . . . . -32.2(5) ?
    C1 N1 C10 C11 . . . . 151.0(3) ?
    C15 C10 C11 C12 . . . . 1.4(5) ?
    N1 C10 C11 C12 . . . . 178.5(3) ?
    C10 C11 C12 C13 . . . . -2.4(5) ?
    C16 O1 C13 C12 . . . . 5.5(5) ?
    C16 O1 C13 C14 . . . . -173.2(3) ?
    C11 C12 C13 O1 . . . . -176.5(3) ?
    C11 C12 C13 C14 . . . . 2.1(5) ?
    O1 C13 C14 C15 . . . . 177.7(3) ?
    C12 C13 C14 C15 . . . . -1.0(5) ?
    C13 C14 C15 C10 . . . . 0.1(5) ?
    C11 C10 C15 C14 . . . . -0.3(5) ?
    N1 C10 C15 C14 . . . . -177.1(3) ?
    C13 O1 C16 C17 . . . . 170.5(4) ?
data_global
_journal_date_recd_electronic     2008-03-23
_journal_date_accepted     2008-05-10
_journal_name_full     'Acta Crystallographica, Section E'
_journal_year     2008
_journal_volume     64
_journal_issue      6
_journal_page_first     o1094
_journal_page_last     o1094
_journal_paper_category     QO
_journal_coeditor_code     RZ2203
_publ_contact_author_name     'Prof. Daqi Wang'
_publ_contact_author_address
;
College of Chemistry and Chemical Engineering
Liaocheng University
Shandong 252059
P.R.China
;
_publ_contact_author_email     'wdq4899@163.com'
_publ_contact_author_fax     '86 635 8239121'
_publ_contact_author_phone     '86 635 8239081'
_publ_section_title
;
4-Ethoxy-<i>N</i>-(3-phenylprop-2-enylidene)aniline
;
loop_
    _publ_author_name
    _publ_author_address
    'Yu-Ying Sun'
;
Analytical and Testing Center of Beihua Univerisity
Jilin 132031, People's Republic of China
;
    'Qiang Wang'
;
College of Chemistry and Chemical Engineering
Liaocheng University
Shandong 252059
People's Republic of China
;
    'Da-Qi Wang'
;
College of Chemistry and Chemical Engineering
Liaocheng University
Shandong 252059
People's Republic of China
;
