# Supplementary material for: 4-Eth­oxy-N-(3-phenyl­prop-2-enyl­idene)aniline
Source: Acta Crystallogr Sect E Struct Rep Online. 2008 May 17;64(Pt 6):o1094. doi: 10.1107/S1600536808014050 (PMC2961520; doi:10.1107/S1600536808014050)
Supplement: Supplementary file 2 [file e-64-o1094-Isup2.hkl]

# 
# h,k,l, Fc-squared, Fo-squared, sigma(Fo-squared) and status flag 
# 
data_I
_shelx_title ' 060906a                in  P21/c' 
_shelx_refln_list_code          4 
_shelx_F_calc_maximum      253.58 
_exptl_crystal_F_000       536.00 
_reflns_d_resolution_high  0.8406 
 
loop_ 
 _symmetry_equiv_pos_as_xyz 
 'x, y, z' 
 '-x, y+1/2, -z+1/2' 
 '-x, -y, -z' 
 'x, -y-1/2, z-1/2' 
 
_cell_length_a    31.1200 
_cell_length_b     7.1980 
_cell_length_c     6.3150 
_cell_angle_alpha  90.000 
_cell_angle_beta   95.822 
_cell_angle_gamma  90.000 
 
_shelx_F_squared_multiplier     1.000 
 
loop_ 
 _refln_index_h 
 _refln_index_k 
 _refln_index_l 
 _refln_F_squared_calc 
 _refln_F_squared_meas 
 _refln_F_squared_sigma 
 _refln_observed_status 
   3   0   0     1002.68      913.53     23.44 o 
   4   0   0     4481.08     3995.83     99.92 o 
   5   0   0      582.22      553.09     14.79 o 
   6   0   0     2018.76     1849.88     47.05 o 
   7   0   0      226.66      249.59      7.76 o 
   8   0   0      795.33      746.77     20.24 o 
   9   0   0       96.63       84.01      3.91 o 
  10   0   0       26.14       34.15      3.08 o 
  11   0   0      426.18      366.58     11.51 o 
  12   0   0        0.31        5.99      2.06 o 
  13   0   0       78.50       75.59      6.55 o 
  14   0   0      340.38      331.40     11.18 o 
  15   0   0       34.24       48.34      4.74 o 
  16   0   0      175.51      200.09      8.44 o 
  17   0   0     3646.58     3766.28     97.02 o 
  19   0   0      309.10      293.89     11.34 o 
  20   0   0      105.62      116.48      7.17 o 
  21   0   0      138.37      182.87      8.95 o 
  22   0   0     2326.87     2302.56     62.39 o 
  24   0   0       96.46      118.84     11.83 o 
  25   0   0      105.40      129.17      9.60 o 
  26   0   0      267.21      266.63     12.56 o 
  27   0   0       78.22       86.53     11.12 o 
  28   0   0       38.55       62.66      8.72 o 
  29   0   0       64.96       73.37      9.38 o 
  30   0   0        3.96       -3.03      8.85 o 
  31   0   0        1.65       -2.26     10.82 o 
  32   0   0        0.01       -5.08     11.22 o 
  33   0   0        0.31      -11.46      9.33 o 
  34   0   0        4.16       35.61     18.37 o 
  35   0   0        0.19        0.40     17.01 o 
  36   0   0        5.69        6.27     18.59 o 
   1   1   0       53.73       49.16     11.93 o 
   2   1   0      162.95      138.17      3.78 o 
   3   1   0      109.02       95.98      3.02 o 
   4   1   0       35.85       31.52      1.80 o 
   5   1   0       65.14       55.95      2.45 o 
   6   1   0      775.59      694.04     16.40 o 
   7   1   0       82.18       58.01      2.74 o 
   8   1   0      164.72      123.09      4.48 o 
   9   1   0       64.46       49.63      4.01 o 
  10   1   0       31.17       27.04      2.79 o 
  11   1   0       13.61       18.03      2.56 o 
  12   1   0       10.15       14.71      2.13 o 
  13   1   0        0.39        1.02      1.69 o 
  14   1   0      294.03      289.58      7.91 o 
  15   1   0      294.43      310.48      8.49 o 
  16   1   0      162.93      162.92      5.69 o 
  17   1   0        4.89       15.03      2.85 o 
  18   1   0       93.04       87.51      4.81 o 
  19   1   0       43.86       61.67      5.30 o 
  20   1   0       26.12       24.48      4.47 o 
  21   1   0        2.90        8.34      3.84 o 
  22   1   0        3.62       13.77      4.24 o 
  23   1   0      350.80      304.26     11.11 o 
  24   1   0       17.37       27.86      5.28 o 
  25   1   0       40.15       55.97      7.91 o 
  26   1   0       38.95       43.11     10.61 o 
  27   1   0       12.25        5.61      7.04 o 
  28   1   0       55.11       56.13      9.48 o 
  29   1   0        0.21       -1.01      6.92 o 
  30   1   0        0.99       -8.66      7.15 o 
  31   1   0        5.70       -6.44      7.57 o 
  32   1   0        0.47       -5.76      7.84 o 
  33   1   0        2.53        0.10      8.50 o 
  34   1   0        0.10      -14.81      9.87 o 
  35   1   0        0.35      -13.55     13.51 o 
  36   1   0        0.12        0.58     12.49 o 
   0   2   0    64305.06    56518.19   2495.30 o 
   2   2   0     1173.05     1169.81     26.23 o 
   3   2   0      133.05      122.90      4.25 o 
   4   2   0      309.89      294.26      7.97 o 
   5   2   0      447.86      410.54     10.51 o 
   6   2   0      967.16      892.31     24.59 o 
   7   2   0        6.68        8.42      1.96 o 
   8   2   0        0.04       -1.59      1.55 o 
   9   2   0      323.66      259.17      7.84 o 
  10   2   0      109.45      103.89      4.46 o 
  11   2   0      189.68      167.49      6.08 o 
  12   2   0       94.98       92.73      4.53 o 
  13   2   0       52.41       57.82      6.05 o 
  14   2   0      102.41       85.00      4.87 o 
  15   2   0       31.18       29.41      3.83 o 
  16   2   0       18.89       32.14      4.03 o 
  17   2   0     2353.53     2259.38     52.55 o 
  19   2   0      334.57      315.98     10.94 o 
  20   2   0       77.58      109.30      8.16 o 
  21   2   0       65.84       83.07      6.23 o 
  22   2   0     1225.18     1221.04     31.35 o 
  23   2   0      109.58      169.18     10.19 o 
  24   2   0       39.47       49.16      8.50 o 
  25   2   0       90.35      108.72     15.99 o 
  26   2   0      142.50      166.50     13.46 o 
  27   2   0       25.32       25.02      8.14 o 
  28   2   0       19.26       17.90      9.87 o 
  29   2   0       18.49       14.28     13.25 o 
  30   2   0        0.23       -8.77      9.02 o 
  31   2   0        3.71        0.23      9.46 o 
  32   2   0        0.02      -10.74      9.40 o 
  33   2   0        0.49      -13.10      9.91 o 
  34   2   0        0.51      -10.41     10.11 o 
  35   2   0        0.08      -15.35     10.24 o 
   1   3   0      300.19      244.27     13.25 o 
   2   3   0      241.22      207.65      6.59 o 
   3   3   0      241.40      228.93      7.12 o 
   4   3   0       19.27       21.79      4.43 o 
   5   3   0       23.43       18.15      3.91 o 
   6   3   0     1242.26     1220.72     28.27 o 
   7   3   0       64.29       77.00      9.74 o 
   8   3   0      147.53      132.54      6.31 o 
   9   3   0       65.79       69.72      6.59 o 
  10   3   0       49.34       55.81      4.52 o 
  11   3   0       41.63       44.13      4.22 o 
  12   3   0       14.84       13.46      3.09 o 
  13   3   0       21.89       18.69      3.46 o 
  14   3   0      218.76      177.56      7.09 o 
  15   3   0      319.27      304.58     10.17 o 
  16   3   0      293.87      276.39      9.62 o 
  17   3   0        1.49       10.58      3.66 o 
  18   3   0       65.24       58.09      6.39 o 
  19   3   0       57.65       72.12      6.23 o 
  20   3   0       21.20       23.56      4.67 o 
  21   3   0        0.10        1.85      6.21 o 
  23   3   0      898.28      837.02     34.76 o 
  25   3   0       89.49      114.65     20.18 o 
  26   3   0       68.02       78.39     12.28 o 
  27   3   0       27.07       35.30     10.49 o 
  28   3   0      118.46      113.49     15.09 o 
  29   3   0        3.59        2.34      8.51 o 
  30   3   0        1.52       -4.52      8.91 o 
  31   3   0        9.17        5.98      9.94 o 
  32   3   0        0.24      -13.50      9.00 o 
  33   3   0        4.58       -8.59     10.51 o 
  34   3   0        0.07       -8.87     11.04 o 
   2   4   0      169.28      221.38     36.39 o 
   3   4   0      743.05      693.95     20.17 o 
   5   4   0     1803.78     1733.24     46.42 o 
   6   4   0      269.14      312.60     57.81 o 
   7   4   0       75.58       94.59      9.94 o 
   8   4   0      316.77      315.29     17.47 o 
   9   4   0      398.25      386.26     15.29 o 
  10   4   0       87.97      108.39      5.56 o 
  11   4   0       48.93       66.22      9.72 o 
  12   4   0      121.22      118.94      5.90 o 
  13   4   0       12.87       12.64      3.52 o 
  14   4   0       11.12        9.31      4.25 o 
  15   4   0        6.90        5.68      4.08 o 
  16   4   0        3.36       15.74      4.88 o 
  17   4   0      605.91      501.49     17.77 o 
  19   4   0      172.61      150.85     12.49 o 
  20   4   0       49.31       40.87      9.05 o 
  21   4   0        5.56        9.16      7.09 o 
  22   4   0      242.84      208.66     14.31 o 
  23   4   0       33.84       44.19      9.08 o 
  24   4   0        1.29        9.35      8.02 o 
  25   4   0       31.36       22.78      9.39 o 
  26   4   0       12.46       15.42     12.21 o 
  27   4   0        0.83       -5.45      7.47 o 
  28   4   0        5.72        0.12     12.21 o 
  29   4   0       10.91        6.83      9.72 o 
  30   4   0       15.65       14.72     10.62 o 
  31   4   0       43.04       64.13     13.85 o 
  32   4   0        0.33       -8.58     10.01 o 
   1   5   0      231.90      235.95      7.76 o 
   2   5   0      148.98      175.83     10.12 o 
   3   5   0      219.59      241.41      8.84 o 
   4   5   0      120.85      122.31      7.55 o 
   6   5   0      162.86      143.17      7.84 o 
   7   5   0        4.15       22.63     10.51 o 
   8   5   0        4.59        5.66      5.50 o 
   9   5   0        6.02        3.65      5.85 o 
  10   5   0       18.81       21.12      6.93 o 
  11   5   0       48.57       47.41      6.67 o 
  12   5   0        0.19        6.33      4.59 o 
  13   5   0       17.76        5.56      5.09 o 
  14   5   0        9.99       10.80      5.10 o 
  15   5   0       31.51       23.31      7.57 o 
  16   5   0       43.74       44.65     17.13 o 
  17   5   0        2.83        0.56      6.19 o 
  18   5   0       25.50       23.03      8.30 o 
  19   5   0        7.68        3.13      7.17 o 
  20   5   0       38.07       50.58     10.13 o 
  21   5   0        9.94        8.74      7.25 o 
  22   5   0        8.19        7.11      7.82 o 
  23   5   0      147.58      141.13     16.04 o 
  24   5   0        8.92       17.70      9.05 o 
  25   5   0        9.84        6.24      8.02 o 
  26   5   0        0.22        4.26      8.77 o 
  27   5   0        3.37        1.85     13.59 o 
  28   5   0        8.48        4.92      9.21 o 
  29   5   0        8.30        2.51      9.30 o 
   0   6   0        0.55        8.03     12.55 o 
   1   6   0       13.02       42.98     12.84 o 
   3   6   0      141.88      175.37     10.33 o 
   4   6   0       79.02      185.99     41.85 o 
   5   6   0      505.98      481.38     48.18 o 
   6   6   0       21.93       98.99     65.98 o 
   7   6   0       33.74       61.85     13.76 o 
   8   6   0      170.13      177.03     15.35 o 
   9   6   0      127.85      173.14     18.40 o 
  10   6   0       37.67       54.38      9.95 o 
  11   6   0        3.44        2.31      5.19 o 
  12   6   0       38.31       44.51      9.24 o 
  13   6   0        0.04        0.55      6.53 o 
  14   6   0        1.38       -8.24     11.08 o 
  15   6   0        3.19       -0.83      7.07 o 
  16   6   0        1.01       -1.85      7.05 o 
  17   6   0       50.22       48.27     21.20 o 
  18   6   0        0.91        0.93      7.41 o 
  19   6   0       29.03       22.53     13.28 o 
  20   6   0       18.89       14.42      8.81 o 
  21   6   0        0.03       -1.53      7.57 o 
  22   6   0       44.21       40.84     10.75 o 
  23   6   0        8.53        6.55      9.54 o 
  24   6   0        1.04        5.51      8.97 o 
  25   6   0       10.29        8.58     11.11 o 
  26   6   0        0.40       -2.88      9.10 o 
   1   7   0      145.61      228.52     68.30 o 
   2   7   0       58.67      102.30     17.66 o 
   3   7   0       95.28      193.54     48.21 o 
   4   7   0       90.57      154.15     20.38 o 
   5   7   0        7.93       28.94     16.28 o 
   6   7   0        0.02      -16.79     13.40 o 
   7   7   0        1.75      -12.38     11.81 o 
   8   7   0       13.81        3.59      8.70 o 
   9   7   0        3.35       -3.90     11.70 o 
  10   7   0        0.13       -7.79      6.80 o 
  11   7   0        1.22        3.55      7.94 o 
  12   7   0        1.88       -8.66      7.78 o 
  13   7   0        6.45       -7.01      7.80 o 
  14   7   0        1.19        1.70      7.94 o 
  15   7   0        0.09       -6.30      7.94 o 
  16   7   0        0.99       -5.08      7.73 o 
  17   7   0        5.89        5.48      8.61 o 
  18   7   0      123.88      141.04     19.47 o 
  19   7   0       64.70       82.71     13.88 o 
  20   7   0      119.43      121.25     16.09 o 
  21   7   0       21.89       23.45     11.30 o 
   0   8   0       46.20      103.82     32.78 o 
   1   8   0       20.82       63.67     19.96 o 
   2   8   0       21.98       52.09     20.36 o 
   3   8   0        9.32       16.42     17.83 o 
   4   8   0        0.01       -6.76     16.78 o 
   5   8   0       11.63       35.66     40.98 o 
   6   8   0        0.98      -58.50     39.00 o 
   7   8   0        2.30       66.98     54.09 o 
   8   8   0       13.72       92.63     62.34 o 
   9   8   0        6.81       17.69     12.38 o 
  10   8   0        4.37       12.04     12.15 o 
  11   8   0        0.23        1.58     10.91 o 
  12   8   0        1.85        6.61     11.93 o 
  13   8   0        0.15        0.96     11.30 o 
 -36   1   1       19.95       32.06     10.68 o 
 -35   1   1        0.72       -1.31      9.18 o 
 -34   1   1        0.32       -6.46      8.78 o 
 -33   1   1        0.11       10.20      8.69 o 
 -32   1   1        0.07       -3.81      7.89 o 
 -31   1   1       61.48       45.24      9.95 o 
 -30   1   1        3.85        1.01      7.21 o 
 -29   1   1        1.01       -8.85      6.59 o 
 -28   1   1        2.87        5.34      7.00 o 
 -27   1   1       22.35       22.37      7.84 o 
 -26   1   1        0.23       -7.89      5.58 o 
 -25   1   1        1.62       -7.67      5.56 o 
 -24   1   1       11.05        3.04      6.15 o 
 -23   1   1       24.88       17.15      6.54 o 
 -22   1   1        1.04       -1.87      3.52 o 
 -21   1   1        8.66       18.13      4.69 o 
 -20   1   1      121.31      108.28      6.47 o 
 -19   1   1        6.90       17.87      3.50 o 
 -18   1   1      246.07      274.70      9.34 o 
 -17   1   1      457.92      487.67     14.37 o 
 -16   1   1     1132.52     1220.82     34.79 o 
 -14   1   1     7863.48     8435.07    184.58 o 
 -13   1   1        8.57       10.00      6.56 o 
 -12   1   1        0.14        8.19      4.44 o 
 -11   1   1      523.65      528.97     13.65 o 
 -10   1   1        8.77       14.94      2.12 o 
  -9   1   1       33.15       46.62      6.63 o 
  -8   1   1        6.55        5.78      2.26 o 
  -7   1   1       69.16       72.60      4.08 o 
  -6   1   1        5.51        8.52      2.87 o 
  -5   1   1     1395.57     1243.63     44.31 o 
  -4   1   1      274.74      277.42     17.43 o 
  -3   1   1     1865.60     1981.35     94.27 o 
  -2   1   1     2489.46     2614.08    115.75 o 
  -1   1   1     3986.70     4086.18    191.98 o 
   0   1   1     2062.16     2222.90     71.44 o 
   1   1   1     3524.39     3403.42    107.25 o 
   2   1   1      734.36      730.73     25.00 o 
   3   1   1    46124.49    42101.64   1032.20 o 
   4   1   1     1340.62     1305.69     41.57 o 
   5   1   1      101.54       80.60      4.43 o 
   6   1   1     2546.01     2497.45     74.94 o 
   7   1   1     1828.39     1681.44     43.17 o 
   8   1   1     3954.14     3690.98     64.92 o 
   9   1   1      301.87      284.37      7.29 o 
  10   1   1      196.88      177.28      4.82 o 
  11   1   1        1.51        4.05      1.78 o 
  12   1   1       66.34       68.65      3.83 o 
  13   1   1       20.77       25.34      2.87 o 
  14   1   1      187.09      174.19      5.77 o 
  15   1   1        0.57        0.07      1.92 o 
  16   1   1       50.24       56.63      4.32 o 
  17   1   1        7.58        7.14      2.63 o 
  18   1   1       68.43       68.06      4.92 o 
  19   1   1      106.51      118.28      6.48 o 
  20   1   1       38.95       60.45      5.05 o 
  21   1   1      178.00      166.83      6.70 o 
  22   1   1       75.03      106.21      6.85 o 
  23   1   1      969.54      912.53     22.03 o 
  24   1   1      928.80     1016.91     25.90 o 
  25   1   1     2244.62     2344.16     50.02 o 
  27   1   1      129.93      160.96     12.01 o 
  28   1   1       39.16       36.74      6.17 o 
  29   1   1       66.15       80.59      8.60 o 
  30   1   1        1.31       -3.84      5.56 o 
  31   1   1       12.30       11.28      9.79 o 
  32   1   1       10.90        3.56      8.39 o 
  33   1   1        4.40       -5.60     15.26 o 
  34   1   1        1.60       -5.54     15.66 o 
  35   1   1        0.83      -10.23     15.37 o 
 -35   2   1        0.26      -10.92     11.36 o 
 -34   2   1        4.57       -1.98     10.25 o 
 -33   2   1        5.53        3.12     10.52 o 
 -32   2   1        5.46        7.05      8.24 o 
 -31   2   1        1.02        7.31      8.24 o 
 -30   2   1       99.19       92.12     12.14 o 
 -29   2   1       24.81       28.48      8.46 o 
 -28   2   1       44.02       35.42      8.69 o 
 -27   2   1        0.03       -3.18      6.52 o 
 -26   2   1       13.05       18.87      7.29 o 
 -25   2   1      284.32      255.21     13.47 o 
 -24   2   1       57.48       66.41      8.60 o 
 -23   2   1       62.05       58.64      8.50 o 
 -22   2   1      156.57      149.30     14.35 o 
 -21   2   1       68.08       95.92      9.07 o 
 -20   2   1      490.36      458.81     21.84 o 
 -19   2   1        9.25       22.50      5.55 o 
 -18   2   1       53.96       59.55      4.61 o 
 -17   2   1        3.65       -0.03      2.75 o 
 -16   2   1        1.65        0.25      2.69 o 
 -15   2   1        0.14        0.90      2.46 o 
 -14   2   1        0.64       -2.47      2.12 o 
 -13   2   1       33.95       41.17      4.41 o 
 -12   2   1      151.12      139.32      5.32 o 
 -11   2   1       95.91       87.43      4.12 o 
 -10   2   1        2.93        2.74      1.82 o 
  -9   2   1        7.30       12.22      2.23 o 
  -8   2   1      168.61      146.58      7.65 o 
  -7   2   1       25.26       24.26      4.61 o 
  -6   2   1        6.81        6.16      1.73 o 
  -5   2   1       11.87       22.16      7.09 o 
  -4   2   1      457.02      485.61     23.19 o 
  -3   2   1     3421.13     3312.21    140.48 o 
  -2   2   1      197.22      224.40     14.43 o 
  -1   2   1      445.63      439.43     39.55 o 
   0   2   1     6400.87     6594.07    192.73 o 
   1   2   1     8349.67     8562.98    418.53 o 
   2   2   1     4828.37     4979.90    205.40 o 
   3   2   1       31.94       34.20      5.55 o 
   4   2   1     3086.34     2920.84     92.31 o 
   5   2   1      417.93      413.73     16.50 o 
   6   2   1      686.44      640.31     23.42 o 
   7   2   1       13.11       11.53      3.77 o 
   8   2   1       15.97       15.54      4.25 o 
   9   2   1     1872.86     1874.23     37.44 o 
  10   2   1       58.38       70.45      6.93 o 
  11   2   1      156.41      151.69      4.70 o 
  12   2   1       47.21       60.58      5.40 o 
  13   2   1       41.23       47.33      3.76 o 
  14   2   1        0.92        2.79      2.21 o 
  15   2   1        0.47       -1.71      2.25 o 
  16   2   1        0.01        0.82      2.32 o 
  17   2   1      131.23      116.39      5.07 o 
  18   2   1      105.88      112.06      5.75 o 
  19   2   1        9.60        7.66      3.23 o 
  20   2   1       13.02       10.20      3.39 o 
  21   2   1        1.78       -1.64      3.30 o 
  22   2   1        0.98        5.51      3.91 o 
  23   2   1       19.74       40.46      7.01 o 
  24   2   1       31.99       33.85      6.94 o 
  25   2   1        7.13       18.45      6.57 o 
  26   2   1       48.96       49.30      8.01 o 
  27   2   1        0.05       -2.43      5.79 o 
  28   2   1        2.28       -9.21      8.35 o 
  29   2   1        2.23      -13.23      8.82 o 
  30   2   1        5.51       -0.67      8.99 o 
  31   2   1       20.83       27.40     11.24 o 
  32   2   1        0.47       -9.57      9.88 o 
  33   2   1        0.00       -7.84     10.62 o 
  34   2   1        1.65       -5.85     11.34 o 
 -34   3   1        0.46       -8.55     10.61 o 
 -33   3   1        0.03      -11.42     10.50 o 
 -32   3   1        1.87        1.01      9.93 o 
 -31   3   1       33.44       26.01     11.27 o 
 -30   3   1        1.85       -6.91     12.04 o 
 -29   3   1        0.08       -5.69      8.31 o 
 -28   3   1        0.47        1.50      8.94 o 
 -27   3   1        2.47        8.13      8.06 o 
 -26   3   1       61.08       65.92      9.71 o 
 -25   3   1       11.23       18.07      7.13 o 
 -24   3   1       52.31       69.35      9.70 o 
 -23   3   1      156.12      165.89     14.17 o 
 -22   3   1      294.92      269.29     13.25 o 
 -21   3   1        0.03        0.91      5.34 o 
 -20   3   1       40.17       34.81      8.80 o 
 -19   3   1      302.24      260.53     12.22 o 
 -18   3   1        9.59       14.58      5.07 o 
 -17   3   1        0.26        5.97      4.42 o 
 -16   3   1      330.95      297.38     17.03 o 
 -15   3   1      105.04      139.56      6.36 o 
 -14   3   1      665.73      595.70     16.32 o 
 -13   3   1        4.99        5.83      2.99 o 
 -12   3   1        3.44        7.47      2.70 o 
 -11   3   1      296.39      269.43      8.83 o 
 -10   3   1       49.14       53.70      7.18 o 
  -9   3   1       89.86       89.44      5.82 o 
  -8   3   1       11.69       15.95      3.17 o 
  -7   3   1      244.74      234.04     10.50 o 
  -6   3   1      449.30      389.53     11.05 o 
  -5   3   1      353.35      337.50     11.62 o 
  -4   3   1       94.86       98.87     10.82 o 
  -3   3   1      289.45      248.30      9.32 o 
  -2   3   1       14.03       23.38      5.51 o 
  -1   3   1      419.94      343.89     11.56 o 
   0   3   1      162.43      171.11      8.07 o 
   1   3   1      744.17      690.40     20.32 o 
   2   3   1      382.41      506.41     39.36 o 
   3   3   1     7483.98     7079.65    179.35 o 
   5   3   1      220.18      235.54     49.14 o 
   6   3   1      868.11      872.01     72.66 o 
   7   3   1      641.00      637.19     34.31 o 
   8   3   1     1057.59     1022.29     31.90 o 
   9   3   1       76.82      118.57     16.41 o 
  10   3   1       88.72       95.72     13.34 o 
  11   3   1       11.07        8.27      2.84 o 
  12   3   1       71.31       81.47     10.98 o 
  13   3   1       69.02       75.08      5.27 o 
  14   3   1       37.83       49.89      5.96 o 
  15   3   1      224.78      202.62      9.41 o 
  16   3   1       57.35       78.52      7.29 o 
  17   3   1       45.90       45.93      6.17 o 
  18   3   1      103.00       95.45     16.14 o 
  19   3   1        0.28        4.51      4.46 o 
  20   3   1      352.80      316.84     13.25 o 
  21   3   1       43.05       66.00      7.65 o 
  22   3   1       93.10       86.59      8.69 o 
  23   3   1      170.78      148.39      9.67 o 
  24   3   1      165.40      177.52     10.27 o 
  25   3   1      457.18      437.86     22.47 o 
  26   3   1       22.49       49.03     14.92 o 
  27   3   1        0.01       -1.80      8.14 o 
  28   3   1        2.67       -3.76      8.11 o 
  29   3   1        2.66       -3.08      9.03 o 
  30   3   1        0.96        5.07      9.43 o 
  31   3   1       10.92       10.65     10.38 o 
  32   3   1       17.58        8.98     19.75 o 
  33   3   1        0.40       -5.80      9.90 o 
 -32   4   1        2.38       -4.17     10.39 o 
 -31   4   1        0.05      -10.95      9.01 o 
 -30   4   1       77.52       71.16     15.32 o 
 -29   4   1       21.60       18.05     10.57 o 
 -28   4   1       29.67       16.62     10.11 o 
 -27   4   1        1.09        1.26      8.55 o 
 -26   4   1       17.58       16.44      9.47 o 
 -25   4   1      188.81      219.15     19.13 o 
 -24   4   1       43.05       56.49     11.60 o 
 -23   4   1       40.94       38.06      9.85 o 
 -22   4   1       60.70       73.85     14.67 o 
 -21   4   1       23.00       39.28      9.35 o 
 -20   4   1      241.84      193.04     13.27 o 
 -19   4   1        0.34        1.77      5.22 o 
 -18   4   1        0.18       -5.66      4.79 o 
 -17   4   1       50.85       56.38      7.54 o 
 -16   4   1       37.95       43.94      6.78 o 
 -15   4   1       40.49       49.74      6.80 o 
 -14   4   1        0.05       -1.38      3.81 o 
 -13   4   1        2.74        0.43      3.81 o 
 -12   4   1       29.35       23.94      4.17 o 
 -11   4   1       17.74       15.96      3.70 o 
 -10   4   1       14.12        9.85      3.41 o 
  -9   4   1        0.08       -2.71      2.69 o 
  -8   4   1       19.69       15.24      3.39 o 
  -7   4   1       12.78       11.29      3.27 o 
  -6   4   1       17.77       14.61      3.30 o 
  -5   4   1        2.36        6.54      7.22 o 
  -4   4   1      144.89      154.35     12.99 o 
  -3   4   1      347.66      348.26     12.59 o 
  -2   4   1      151.62      167.49      8.33 o 
  -1   4   1      279.98      320.05     43.97 o 
   0   4   1     1114.25     1154.11     67.57 o 
   1   4   1     1558.76     1656.38     45.43 o 
   2   4   1     1455.36     1391.96     92.44 o 
   3   4   1        8.77      116.70     63.16 o 
   4   4   1      124.92      121.40      6.02 o 
   5   4   1       13.64       26.25      5.92 o 
   6   4   1        8.07       13.73      8.42 o 
   7   4   1       50.41       56.36      9.97 o 
   8   4   1       23.06       29.67      9.72 o 
   9   4   1      557.32      564.73     18.41 o 
  10   4   1       12.74       19.50      9.92 o 
  11   4   1       40.86       51.06      7.08 o 
  12   4   1        0.57       -4.09      3.72 o 
  13   4   1        0.02       -5.07      3.91 o 
  14   4   1       10.91        2.44      4.17 o 
  15   4   1        2.80        0.14      4.24 o 
  16   4   1        5.99        5.24      4.67 o 
  17   4   1       77.79       90.73      8.54 o 
  18   4   1      107.19      125.21      9.98 o 
  19   4   1       54.85       60.16      7.62 o 
  20   4   1        5.77        0.12      4.89 o 
  21   4   1        9.59        6.48      5.65 o 
  22   4   1        0.19        2.21      6.36 o 
  23   4   1       42.96       50.09      9.67 o 
  24   4   1       35.81       13.67     10.43 o 
  25   4   1        0.39        1.20      7.05 o 
  26   4   1       45.10       45.81     10.56 o 
  27   4   1        0.57       -6.41      7.41 o 
  28   4   1        6.21        2.12      8.95 o 
  29   4   1        0.59       -4.16      8.93 o 
  30   4   1        7.64        6.22      9.76 o 
  31   4   1       15.12       -0.10      9.81 o 
 -29   5   1        0.10      -10.71      9.81 o 
 -28   5   1        1.41        0.93      9.95 o 
 -27   5   1        0.02       -0.69      8.81 o 
 -26   5   1       76.35       72.74     13.53 o 
 -25   5   1       19.39       30.05     10.50 o 
 -24   5   1       68.57       77.59     13.24 o 
 -23   5   1      186.65      204.38     15.99 o 
 -22   5   1      447.87      383.02     21.41 o 
 -21   5   1        7.17       19.40     12.38 o 
 -20   5   1        6.27        8.77      8.68 o 
 -19   5   1      407.43      335.13     18.90 o 
 -18   5   1        4.95       23.01      7.91 o 
 -17   5   1       42.82       48.31     14.84 o 
 -16   5   1       56.83       53.19      9.77 o 
 -15   5   1       14.02       13.20      7.13 o 
 -14   5   1        9.79        2.50      5.93 o 
 -13   5   1        0.47       -1.28      5.63 o 
 -12   5   1        2.31        1.16      4.95 o 
 -11   5   1       13.03        9.08      5.22 o 
 -10   5   1        1.18        9.71      6.93 o 
  -9   5   1      183.79      172.08      7.74 o 
  -7   5   1      252.52      278.89     12.12 o 
  -6   5   1      438.47      516.23     26.41 o 
  -5   5   1      731.40      733.81     20.49 o 
  -4   5   1        0.09        8.07      5.60 o 
  -3   5   1       16.49       31.20     11.94 o 
  -2   5   1      240.00      195.84     11.44 o 
  -1   5   1        6.22       16.02     11.72 o 
   0   5   1        0.17        8.45      5.82 o 
   1   5   1      107.87      119.60     10.23 o 
   3   5   1      441.94      364.42     22.49 o 
   4   5   1        2.99       52.43     34.19 o 
   5   5   1       58.09       75.53     17.66 o 
   6   5   1      204.21      219.96     10.60 o 
   7   5   1      131.94      133.71      8.25 o 
   8   5   1      154.12      165.46     13.56 o 
   9   5   1       12.59       20.19      6.10 o 
  10   5   1       10.01        8.38      5.41 o 
  11   5   1        2.23       -0.10      5.12 o 
  12   5   1        3.57        3.06      5.32 o 
  13   5   1       24.08       20.50      7.41 o 
  14   5   1       10.84        9.89      5.43 o 
  15   5   1      133.31      147.87     11.32 o 
  16   5   1       21.21       24.55      6.16 o 
  17   5   1       44.90       30.44      6.74 o 
  18   5   1       47.68       40.19      7.30 o 
  19   5   1       13.28       23.13      7.78 o 
  20   5   1      353.51      260.85     16.21 o 
  21   5   1        2.70       12.30      7.33 o 
  22   5   1       41.40       41.25      9.65 o 
  23   5   1        2.20       -1.35      7.10 o 
  24   5   1        0.26       -6.58      6.56 o 
  25   5   1        8.84       -3.35      7.47 o 
  26   5   1        1.63       -2.05      8.04 o 
  27   5   1       29.58       20.97      9.83 o 
  28   5   1       21.90       34.52     10.37 o 
 -26   6   1        9.80        6.68     10.84 o 
 -25   6   1        0.09        2.15      9.36 o 
 -24   6   1        4.63        2.19      9.22 o 
 -23   6   1        0.68       -1.27      9.15 o 
 -22   6   1        4.08        6.99     11.36 o 
 -21   6   1        2.65       -0.16      8.57 o 
 -20   6   1        0.35       -2.54      8.85 o 
 -19   6   1        2.03        4.43      8.61 o 
 -18   6   1       45.02       52.61     16.33 o 
 -17   6   1       75.09       99.41     13.47 o 
 -16   6   1       62.90       71.35     11.73 o 
 -15   6   1       80.30       75.27     11.47 o 
 -14   6   1        0.37        4.70      7.43 o 
 -13   6   1        0.77       -2.05      7.26 o 
 -12   6   1        0.01       -5.36     10.88 o 
 -11   6   1        0.05       -4.12      6.22 o 
 -10   6   1        3.93       -7.87      6.42 o 
  -9   6   1        1.84        0.80      6.57 o 
  -8   6   1       10.55        1.27      6.78 o 
  -7   6   1        3.95       -2.13      5.06 o 
  -6   6   1       25.40       24.29      9.88 o 
  -5   6   1        1.21        3.84      5.77 o 
  -4   6   1        6.84        7.26      5.94 o 
  -3   6   1       24.18       31.39      7.71 o 
  -2   6   1       45.61       59.01     10.81 o 
  -1   6   1       69.48       71.12     16.13 o 
   0   6   1        5.91        9.28      6.92 o 
   1   6   1       17.98       25.27     16.84 o 
   2   6   1      115.90      106.76     19.44 o 
   3   6   1       26.76       86.82     20.42 o 
   4   6   1      258.01      251.08     24.89 o 
   5   6   1       71.78      155.56     29.14 o 
   6   6   1      219.63      228.11     11.94 o 
   7   6   1       44.16       79.04     10.40 o 
   8   6   1       17.64       21.62      7.34 o 
   9   6   1        0.01       -8.70      5.80 o 
  10   6   1        0.83       -9.24      6.16 o 
  11   6   1        0.00       -9.44      7.24 o 
  12   6   1        8.58        7.65      7.96 o 
  13   6   1        8.61        0.99      7.45 o 
  14   6   1        5.94       -5.75      5.60 o 
  15   6   1        4.80        4.19      5.77 o 
  16   6   1        4.34        1.43      7.03 o 
  17   6   1        0.00       10.75      7.31 o 
  18   6   1        8.67        5.52      6.88 o 
  19   6   1       30.45       23.14      8.68 o 
  20   6   1        1.01       11.30      7.97 o 
  21   6   1       75.46       74.61     12.65 o 
  22   6   1        9.95       14.62      8.86 o 
  23   6   1       52.50       41.31     10.99 o 
  24   6   1       15.49       14.51      8.94 o 
  25   6   1        3.78       -0.84      8.31 o 
 -21   7   1        4.96       15.44     10.87 o 
 -20   7   1        0.69        5.77      9.77 o 
 -19   7   1      112.19       96.38     15.98 o 
 -18   7   1        2.19       12.45     10.36 o 
 -17   7   1        5.96        3.64      9.31 o 
 -16   7   1       13.94        6.09     10.12 o 
 -15   7   1        0.39       -9.40      8.12 o 
 -14   7   1        0.44       -6.49     13.20 o 
 -13   7   1        1.08        5.31     10.96 o 
 -12   7   1        0.49       -1.07     10.00 o 
 -11   7   1        1.05        4.30     10.17 o 
 -10   7   1        0.14        3.12      9.76 o 
  -9   7   1       69.94       84.78     24.56 o 
  -8   7   1        2.41       17.25     10.11 o 
  -7   7   1       69.65      105.58     14.87 o 
  -6   7   1       94.84      160.42     28.82 o 
  -5   7   1      181.89      298.70     38.83 o 
  -4   7   1       10.04       53.30     21.08 o 
  -3   7   1        1.49        9.51     12.59 o 
  -2   7   1       10.68        4.15     13.04 o 
  -1   7   1        0.01        9.03     12.96 o 
   0   7   1        6.02       19.46     23.62 o 
   1   7   1       64.32       97.21     22.04 o 
   2   7   1        7.17       34.20     10.38 o 
   3   7   1       63.25      104.19     15.45 o 
   4   7   1       11.11       13.13      8.67 o 
   5   7   1        2.85       -7.20      8.37 o 
   6   7   1        8.47        0.59      8.53 o 
   7   7   1        5.62        0.83      8.16 o 
   8   7   1        9.70        3.65      8.84 o 
   9   7   1        2.37        1.85     12.41 o 
  10   7   1        0.01        0.95      8.87 o 
  11   7   1        0.88       -6.93      8.50 o 
  12   7   1        0.24       -1.95      8.46 o 
  13   7   1        1.78       -6.13      7.67 o 
  14   7   1        0.83        3.44      9.24 o 
  15   7   1       27.52       35.06     10.06 o 
  16   7   1        1.95        2.26      8.45 o 
  17   7   1       10.28        6.33      8.45 o 
  18   7   1       11.47        6.61      8.53 o 
  19   7   1        6.69       17.13      9.45 o 
  20   7   1       58.27       56.34     12.39 o 
 -12   8   1        0.46       21.19     22.61 o 
 -11   8   1        0.02        2.23     10.64 o 
 -10   8   1        0.34        3.73     10.57 o 
  -9   8   1        3.27       -5.01     14.10 o 
  -8   8   1        7.66        8.33     10.56 o 
  -7   8   1        0.32        1.10     14.87 o 
  -6   8   1        4.89       13.22     10.65 o 
  -5   8   1        0.19       -4.69     17.92 o 
  -4   8   1        0.00       -0.06     24.53 o 
  -3   8   1       45.08       52.34     24.53 o 
  -2   8   1        6.85       16.67     23.51 o 
  -1   8   1        6.44        6.05     20.63 o 
   0   8   1       24.75       49.23     23.00 o 
   1   8   1       20.20       77.27     42.42 o 
   2   8   1        4.33       29.89     20.35 o 
   3   8   1        9.50      122.88    160.34 o 
   4   8   1      358.77      326.39     33.00 o 
   6   8   1      216.19      281.97     36.51 o 
   7   8   1       25.74       86.70     23.01 o 
   8   8   1        5.25       20.57     18.59 o 
  11   8   1        4.77       -7.57     17.18 o 
 -36   0   2        1.44       -3.67     17.86 o 
 -35   0   2        3.04      -13.68     14.98 o 
 -34   0   2        1.30       -2.83     16.11 o 
 -33   0   2       12.46       13.23     16.96 o 
 -32   0   2        6.18        2.49     14.64 o 
 -31   0   2        3.15       -4.86     14.64 o 
 -30   0   2       59.54       52.84     17.41 o 
 -29   0   2       30.35       34.31     15.60 o 
 -28   0   2      672.67      537.26     38.88 o 
 -27   0   2       32.83       67.14     18.60 o 
 -26   0   2        8.36        0.90     11.76 o 
 -25   0   2        1.92       -6.95     10.29 o 
 -24   0   2       26.43       21.03      8.16 o 
 -23   0   2       48.02       31.45      9.67 o 
 -22   0   2        6.67       -6.23      6.84 o 
 -21   0   2       41.03       24.33      7.20 o 
 -20   0   2      113.25      138.25     12.08 o 
 -19   0   2      208.81      182.61     12.38 o 
 -18   0   2        4.37        9.30      5.97 o 
 -17   0   2       70.34      110.10     11.05 o 
 -16   0   2      790.94      853.26     34.17 o 
 -15   0   2      234.72      258.73     21.48 o 
 -14   0   2      785.26      762.86     29.70 o 
 -13   0   2      568.40      608.92     24.55 o 
 -12   0   2      648.19      666.64     26.06 o 
 -11   0   2     1126.11     1313.77     43.45 o 
 -10   0   2       48.56       33.23      6.67 o 
  -9   0   2        7.76        0.97      3.01 o 
  -8   0   2       22.20       11.58      3.33 o 
  -7   0   2       94.83       85.87      5.47 o 
  -6   0   2      743.63      758.85     26.18 o 
  -5   0   2       44.04       49.63      5.43 o 
  -4   0   2     1001.99      928.53     31.26 o 
  -3   0   2        5.30        4.67      2.72 o 
  -2   0   2       36.62       33.25      4.52 o 
  -1   0   2      218.67      250.28     10.82 o 
   0   0   2      137.82      141.92     13.45 o 
   1   0   2      917.83      901.33     30.61 o 
   2   0   2       74.77       66.58      6.81 o 
   3   0   2       36.11       50.08      6.84 o 
   4   0   2      435.68      402.70     15.61 o 
   5   0   2      156.97      138.96      7.41 o 
   6   0   2      246.81      270.62     11.73 o 
   7   0   2      139.43      129.78     13.48 o 
   8   0   2       13.77       15.34      4.01 o 
   9   0   2     3357.79     3754.13     95.49 o 
  10   0   2     4349.69     4665.90    142.80 o 
  11   0   2     2630.52     2875.47     62.62 o 
  12   0   2        2.70        3.25      3.71 o 
  13   0   2      229.72      232.97      7.74 o 
  14   0   2        1.19        3.91      3.04 o 
  15   0   2       10.84       20.04      4.23 o 
  16   0   2        0.07       -0.23      3.23 o 
  17   0   2        9.11        5.87      3.77 o 
  18   0   2        0.04       -2.32      3.36 o 
  19   0   2       12.44       13.36      6.60 o 
  20   0   2        1.48        3.05      4.37 o 
  21   0   2        0.26       -1.35      4.53 o 
  22   0   2       23.67       24.57     11.78 o 
  23   0   2      137.82      173.16     14.51 o 
  24   0   2       20.90       35.83      8.75 o 
  25   0   2       64.39       89.28     11.63 o 
  26   0   2      701.94      678.93     29.02 o 
  27   0   2      579.88      661.90     28.79 o 
  28   0   2      469.75      495.08     23.79 o 
  29   0   2       80.24      132.55     14.59 o 
  30   0   2        0.45        9.49     11.30 o 
  31   0   2        1.28        5.65     12.21 o 
  32   0   2       38.99       78.85     17.75 o 
  33   0   2       20.79       30.18     14.13 o 
  34   0   2        0.25       -7.57     11.59 o 
 -36   1   2        0.94        9.59     10.24 o 
 -35   1   2        0.22        2.76      9.55 o 
 -34   1   2        0.09       -0.32      8.97 o 
 -33   1   2        0.19       -2.64      8.11 o 
 -32   1   2        0.15       -7.35      7.61 o 
 -31   1   2        1.98      -10.21      7.17 o 
 -30   1   2        0.86       -5.81      7.56 o 
 -29   1   2        0.00       -1.59      6.99 o 
 -28   1   2        0.28       -4.05      6.74 o 
 -27   1   2       26.11       13.45      7.56 o 
 -26   1   2        0.22       -8.92      5.95 o 
 -25   1   2        0.37       -5.27      5.35 o 
 -24   1   2        0.32       -6.87      5.05 o 
 -23   1   2        0.46       -6.99      4.66 o 
 -22   1   2       18.75       17.83      6.52 o 
 -21   1   2       10.14        6.85      5.22 o 
 -20   1   2        1.64       -1.34      4.49 o 
 -19   1   2        1.21       -0.14      4.47 o 
 -18   1   2       19.41       26.69      5.82 o 
 -17   1   2       98.38      101.53      9.01 o 
 -16   1   2        0.25        0.46      4.07 o 
 -15   1   2        4.45        0.43      3.64 o 
 -14   1   2      224.33      230.29     10.49 o 
 -13   1   2      336.98      314.05     12.56 o 
 -12   1   2       65.44       78.22     11.74 o 
 -11   1   2        5.74        5.49      4.34 o 
 -10   1   2      170.96      189.31      7.12 o 
  -9   1   2       24.85       26.50      3.57 o 
  -8   1   2       33.25       34.40      3.69 o 
  -7   1   2       12.75       13.47      2.28 o 
  -6   1   2       28.53       29.32      3.85 o 
  -5   1   2     1316.91     1280.89     26.59 o 
  -4   1   2       30.67       33.68      2.60 o 
  -3   1   2        0.01        0.21      1.44 o 
  -2   1   2      101.00      100.89      5.29 o 
  -1   1   2      497.37      526.96     12.03 o 
   0   1   2     1682.95     1756.63     40.16 o 
   1   1   2        7.94       13.83      4.07 o 
   2   1   2      108.10       88.83      4.02 o 
   3   1   2      869.79      871.91     21.10 o 
   4   1   2      982.56     1017.88     24.30 o 
   5   1   2       79.69       76.19      4.07 o 
   6   1   2       30.32       21.48      2.84 o 
   7   1   2      175.89      157.67      5.75 o 
   8   1   2        7.80        3.54      2.28 o 
   9   1   2        0.35       -1.67      1.83 o 
  10   1   2       10.94       10.44      2.14 o 
  11   1   2        0.10       -1.13      2.31 o 
  12   1   2       41.37       67.02      4.89 o 
  13   1   2        5.71        3.49      2.33 o 
  14   1   2       21.73       17.41      2.96 o 
  15   1   2       10.60        5.90      2.53 o 
  16   1   2       12.85       11.16      2.97 o 
  17   1   2        5.70        6.00      2.78 o 
  18   1   2        0.86       -0.08      2.66 o 
  19   1   2        8.09        1.54      3.06 o 
  20   1   2        0.01       -1.91      3.03 o 
  21   1   2        5.99        7.60      3.69 o 
  22   1   2       19.87        8.67      4.08 o 
  23   1   2        1.24        1.62      3.94 o 
  24   1   2       69.08       79.53     11.16 o 
  25   1   2       10.90       19.52      6.61 o 
  26   1   2       72.41       92.99     11.22 o 
  27   1   2        1.25        9.66      6.62 o 
  28   1   2        3.83        0.64      6.34 o 
  29   1   2       37.73       46.29      8.96 o 
  30   1   2        0.02       -7.68      6.30 o 
  31   1   2        0.08       -5.73      6.65 o 
  32   1   2        7.06        2.62      7.76 o 
  33   1   2        7.07        9.73      8.08 o 
  34   1   2       12.76       18.30      8.76 o 
 -35   2   2        1.05       -5.62      8.75 o 
 -34   2   2        1.53       -0.62      8.99 o 
 -33   2   2        4.84       -4.07      7.80 o 
 -32   2   2        3.01        3.26      7.84 o 
 -31   2   2        0.51       -3.46      7.56 o 
 -30   2   2       28.61       10.79      8.09 o 
 -29   2   2        7.10       11.23      8.08 o 
 -28   2   2      333.65      252.40     14.61 o 
 -27   2   2       19.74       28.44      8.62 o 
 -26   2   2        2.43       -1.63      6.39 o 
 -25   2   2       23.24       17.03      7.42 o 
 -24   2   2        0.02       -5.40      5.48 o 
 -23   2   2       13.11        8.53      6.37 o 
 -22   2   2       44.59       35.56     19.84 o 
 -21   2   2       26.01       26.14      6.62 o 
 -20   2   2        0.48        2.89      4.88 o 
 -19   2   2        9.60        2.14      4.69 o 
 -18   2   2       11.72       11.50      5.10 o 
 -17   2   2        3.78        0.47      4.15 o 
 -16   2   2      109.85      124.51     10.68 o 
 -15   2   2       53.83       81.84      7.71 o 
 -14   2   2      276.63      261.31     11.43 o 
 -13   2   2      259.39      248.06     10.87 o 
 -12   2   2      428.54      444.28     15.91 o 
 -11   2   2      282.08      288.83     11.60 o 
 -10   2   2       62.39       79.36      6.71 o 
  -9   2   2        0.00       -2.71      2.44 o 
  -8   2   2       14.71       17.18      3.20 o 
  -7   2   2       16.53       32.79      9.83 o 
  -6   2   2      642.87      734.69     30.00 o 
  -5   2   2      175.55      227.97      7.82 o 
  -4   2   2      575.06      610.05     21.78 o 
  -3   2   2        0.44        1.60      2.15 o 
  -2   2   2        0.21        0.48      1.61 o 
  -1   2   2       26.75       24.57      2.50 o 
   0   2   2        0.37       -0.08      2.33 o 
   1   2   2      451.37      442.20     21.74 o 
   2   2   2       74.12      109.46      7.61 o 
   3   2   2      587.63      605.51     13.58 o 
   4   2   2      854.53      749.82     16.38 o 
   5   2   2       92.29       86.25      3.25 o 
   6   2   2      168.98      164.83      7.48 o 
   7   2   2       48.25       42.87      3.04 o 
   8   2   2       35.30       66.86     20.07 o 
   9   2   2     1227.46     1290.40     34.81 o 
  10   2   2     1771.74     1780.57     41.32 o 
  11   2   2      821.33      833.02     26.12 o 
  12   2   2        5.39        5.85      4.56 o 
  13   2   2       31.38       38.51      3.75 o 
  14   2   2        2.34        0.79      2.23 o 
  15   2   2        0.41       -3.32      2.21 o 
  16   2   2        1.15       -3.85      2.60 o 
  17   2   2        0.63       -3.02      3.23 o 
  18   2   2       23.52       16.92      4.61 o 
  19   2   2        4.79        6.67      3.90 o 
  20   2   2        7.89        2.71      3.96 o 
  21   2   2       19.89       14.97      4.58 o 
  22   2   2        3.21        6.52      4.45 o 
  23   2   2       28.73       25.00      7.51 o 
  24   2   2       17.64       25.69      5.68 o 
  25   2   2       44.47       44.51      6.84 o 
  26   2   2      314.62      308.95     12.46 o 
  27   2   2      334.92      327.78     13.17 o 
  28   2   2      280.01      272.55     22.39 o 
  29   2   2       31.16       56.02      9.76 o 
  30   2   2        4.11        2.45      7.00 o 
  31   2   2        4.57        9.20      7.81 o 
  32   2   2       32.02       39.56     18.99 o 
  33   2   2        8.26       16.90     17.18 o 
 -34   3   2        0.15        1.02     11.04 o 
 -33   3   2        0.53        3.26     10.50 o 
 -32   3   2        0.15      -14.80      9.87 o 
 -31   3   2        5.87        0.65      9.11 o 
 -30   3   2        3.47        0.26      8.25 o 
 -29   3   2        0.02       -8.37      6.91 o 
 -28   3   2        0.85       -1.04      9.69 o 
 -27   3   2      110.42      117.06     13.19 o 
 -26   3   2        6.04       -7.12      6.78 o 
 -25   3   2        1.23       -9.16      6.10 o 
 -24   3   2        2.55        6.67      6.81 o 
 -23   3   2        0.98       -5.87      5.87 o 
 -22   3   2       49.06       50.92     10.03 o 
 -21   3   2       17.26       10.98      6.65 o 
 -20   3   2        6.76        0.54      5.41 o 
 -19   3   2        1.51       -2.19      4.87 o 
 -18   3   2       64.06       90.17      9.11 o 
 -17   3   2      182.86      144.51      8.85 o 
 -16   3   2        4.01        9.24      4.95 o 
 -15   3   2       26.14       30.70      5.56 o 
 -14   3   2      299.50      307.30     19.23 o 
 -13   3   2      406.42      363.70     14.24 o 
 -12   3   2      126.82      114.74     10.24 o 
 -11   3   2        0.27        6.27      3.58 o 
 -10   3   2       87.54       93.20      4.89 o 
  -9   3   2       34.12       46.11      3.62 o 
  -8   3   2       54.15       61.63      7.44 o 
  -7   3   2        7.50        5.59      2.97 o 
  -6   3   2       59.08      195.39     95.84 o 
  -5   3   2     2417.95     2390.85     81.79 o 
  -4   3   2        7.69       18.90      4.58 o 
  -3   3   2        2.82       15.37      7.00 o 
  -2   3   2      158.74      232.76     32.47 o 
  -1   3   2     1059.08     1186.49     29.83 o 
   0   3   2     2802.46     2773.70    154.54 o 
   1   3   2        0.33       17.75      7.86 o 
   2   3   2      250.30      288.86     39.85 o 
   3   3   2     1308.89     1364.17     46.24 o 
   4   3   2     1750.10     1785.10     60.59 o 
   5   3   2      364.26      364.25     44.00 o 
   6   3   2       47.29       63.18      8.29 o 
   7   3   2      172.90      145.56     11.90 o 
   8   3   2        3.93        1.79      4.50 o 
   9   3   2        1.02        2.05      9.58 o 
  10   3   2       65.54       61.73      8.62 o 
  11   3   2        1.23       -0.41      3.65 o 
  12   3   2       23.19       24.40      4.41 o 
  13   3   2        8.19        6.39      3.54 o 
  14   3   2       16.61       14.44      3.71 o 
  15   3   2        0.03       -3.79      2.93 o 
  16   3   2        1.97       -3.52      2.93 o 
  17   3   2        0.09       -4.51      3.01 o 
  18   3   2        0.11       -1.34      3.43 o 
  19   3   2       13.65        8.99      5.50 o 
  20   3   2        0.13       -4.68      4.70 o 
  21   3   2       10.32        2.04      5.25 o 
  22   3   2       36.35       37.49     12.21 o 
  23   3   2        9.48       15.04      6.29 o 
  24   3   2      234.13      207.28     11.43 o 
  25   3   2       28.59       56.64      8.47 o 
  26   3   2      216.11      223.88     12.36 o 
  27   3   2       12.66       18.48      7.30 o 
  28   3   2        7.63       18.44      7.39 o 
  29   3   2       65.46       74.91     23.03 o 
  30   3   2        0.00        5.60     15.09 o 
  31   3   2        0.47      -10.51     13.85 o 
  32   3   2       18.84        8.03     16.11 o 
 -32   4   2        0.13       -6.61     10.47 o 
 -31   4   2        0.29       -4.05      9.63 o 
 -30   4   2        2.66       -4.33     12.32 o 
 -29   4   2        2.08       -1.50      9.66 o 
 -28   4   2       15.69        3.61      9.96 o 
 -27   4   2        2.76       -3.06      9.10 o 
 -26   4   2        0.26        1.47      8.40 o 
 -25   4   2      110.26      109.90     15.25 o 
 -24   4   2       92.25      122.67     18.32 o 
 -23   4   2      305.00      291.47     17.92 o 
 -22   4   2      109.26      115.78     11.85 o 
 -21   4   2      376.43      339.80     15.94 o 
 -20   4   2      149.37      190.57     19.46 o 
 -19   4   2      539.66      503.85     34.78 o 
 -18   4   2        1.67       10.75      5.71 o 
 -17   4   2       12.83       14.29      5.89 o 
 -16   4   2      113.75      118.00     13.92 o 
 -15   4   2        0.14       -2.57      4.31 o 
 -14   4   2        8.23        9.34      4.95 o 
 -13   4   2       39.06       38.04      6.20 o 
 -12   4   2      102.36      121.36      9.47 o 
 -11   4   2        2.33        0.48      3.92 o 
 -10   4   2       15.70       10.16      3.97 o 
  -9   4   2        0.31       -3.55      2.95 o 
  -8   4   2        8.73        5.49      3.04 o 
  -7   4   2        0.18       15.45      8.60 o 
  -6   4   2      235.92      245.95      9.21 o 
  -5   4   2      150.78      165.43      7.19 o 
  -4   4   2      142.92      135.85      6.42 o 
  -3   4   2        0.22        1.17      2.97 o 
  -2   4   2        0.01       10.10      8.08 o 
  -1   4   2      152.91      149.59      6.51 o 
   1   4   2     1773.08     1666.42     58.28 o 
   3   4   2      772.51      775.03     31.07 o 
   4   4   2      524.87      503.44     22.56 o 
   5   4   2      430.28      535.53     52.48 o 
   6   4   2     1140.02     1067.90     76.11 o 
   7   4   2       14.06       18.71      8.42 o 
   8   4   2       31.28       27.53      8.68 o 
   9   4   2       60.59       85.08     21.45 o 
  10   4   2      114.89      141.75     18.37 o 
  11   4   2       19.05       21.32      6.06 o 
  12   4   2       14.18       10.52      5.61 o 
  13   4   2        2.66       -0.94      4.90 o 
  14   4   2        0.05       -4.29      4.87 o 
  15   4   2        0.86        1.88      4.31 o 
  16   4   2        2.19        3.57      4.36 o 
  17   4   2       10.02        6.75      4.60 o 
  18   4   2      185.92      141.08      9.58 o 
  19   4   2        2.54       13.22      5.96 o 
  20   4   2       46.72       63.51      8.25 o 
  21   4   2       79.83       81.80      9.56 o 
  22   4   2        6.16        4.25      5.92 o 
  23   4   2       28.84       20.56      6.98 o 
  24   4   2       11.07        4.50      6.19 o 
  25   4   2       13.29        3.37      6.04 o 
  26   4   2       22.82       31.48      9.60 o 
  27   4   2       73.69       51.04     11.11 o 
  28   4   2       66.80       82.66     13.09 o 
  29   4   2        2.26        5.60      9.26 o 
  30   4   2       19.25        7.39     10.24 o 
 -29   5   2        0.05      -10.86     10.02 o 
 -28   5   2        0.00       10.45     11.47 o 
 -27   5   2       61.95       56.27     13.58 o 
 -26   5   2       10.67       13.07      9.96 o 
 -25   5   2       10.40       14.93     11.59 o 
 -24   5   2       10.35        6.65     28.51 o 
 -23   5   2        0.02        3.03      9.07 o 
 -22   5   2       12.91       23.31      9.97 o 
 -21   5   2        0.93      -11.35      7.57 o 
 -20   5   2       18.17       16.00      8.46 o 
 -19   5   2        1.49        1.96      7.46 o 
 -18   5   2       26.91       24.39      7.23 o 
 -17   5   2       27.85       37.07      7.88 o 
 -16   5   2       13.47       12.81      7.12 o 
 -15   5   2       22.60       11.81      6.36 o 
 -14   5   2       51.67       42.45      7.55 o 
 -13   5   2       65.21       68.74      8.45 o 
 -12   5   2       45.08       37.45      6.21 o 
 -11   5   2        0.27       -0.31      4.27 o 
 -10   5   2        8.35        5.72      4.44 o 
  -9   5   2        4.56       -1.09      4.06 o 
  -8   5   2        0.81       -4.10      3.61 o 
  -7   5   2        0.02        2.62      3.97 o 
  -6   5   2       15.65       44.32     11.98 o 
  -5   5   2      275.77      220.25     11.43 o 
  -4   5   2        2.59        9.37      4.75 o 
  -3   5   2        8.62       12.79      4.80 o 
  -2   5   2        4.46       19.78      6.02 o 
  -1   5   2      129.29      139.76      8.94 o 
   0   5   2      235.75      206.84     13.69 o 
   1   5   2       77.85       93.06     23.12 o 
   2   5   2       12.98       32.01     18.79 o 
   3   5   2       86.16      122.70     13.10 o 
   4   5   2      156.69      163.32     26.37 o 
   5   5   2      158.94      158.89     30.29 o 
   6   5   2        1.30       18.19      7.40 o 
   7   5   2       43.14       47.97     12.24 o 
   8   5   2       14.11       14.90      7.82 o 
   9   5   2       65.86       51.15     14.36 o 
  10   5   2       35.01       28.65     13.42 o 
  11   5   2        0.05       -8.87      5.91 o 
  12   5   2        9.08       12.83      6.69 o 
  13   5   2        1.88       -5.36      6.21 o 
  14   5   2        1.61       -3.19      5.76 o 
  15   5   2        5.81        4.88      6.37 o 
  16   5   2        7.58       12.11      5.65 o 
  17   5   2        9.93        6.43      5.46 o 
  18   5   2        0.53       -4.34      4.93 o 
  19   5   2        4.55        5.33      5.71 o 
  20   5   2        0.18        8.84      6.20 o 
  21   5   2        0.05       -3.90      5.88 o 
  22   5   2        0.25       -0.22      6.30 o 
  23   5   2       14.20        6.13      8.27 o 
  24   5   2       87.47       78.12     12.70 o 
  25   5   2        6.80       21.28      9.00 o 
  26   5   2       63.22       58.15     11.69 o 
  27   5   2       24.86       22.22     10.25 o 
 -25   6   2       62.18       66.20     14.38 o 
 -24   6   2       76.99      107.17     16.00 o 
 -23   6   2      240.41      227.47     17.98 o 
 -22   6   2       48.23       55.11     12.85 o 
 -21   6   2      279.66      240.59     17.52 o 
 -20   6   2      134.88      184.09     14.96 o 
 -19   6   2      399.94      369.08     21.30 o 
 -18   6   2        2.75       28.92     10.71 o 
 -17   6   2       17.52       32.38     10.20 o 
 -16   6   2       77.39       88.30     12.56 o 
 -15   6   2        1.74        5.67      7.23 o 
 -14   6   2        0.00       -3.54      6.12 o 
 -13   6   2       17.09       13.04      9.39 o 
 -12   6   2       26.16       14.56      6.89 o 
 -11   6   2        0.53        1.07      6.52 o 
 -10   6   2        0.45       -5.77      5.97 o 
  -9   6   2        0.27       -3.90      6.62 o 
  -8   6   2       11.22        6.40      6.35 o 
  -7   6   2        0.43       10.33      6.45 o 
  -6   6   2       98.79      118.17     10.89 o 
  -5   6   2       64.39       74.06      9.24 o 
  -4   6   2       37.24       48.19      7.98 o 
  -3   6   2        0.98        4.19      5.44 o 
  -2   6   2       14.86       16.18      6.28 o 
  -1   6   2       28.58       46.66      7.91 o 
   0   6   2        0.84      130.90     69.21 o 
   1   6   2      755.92      671.22     30.20 o 
   2   6   2       22.51      156.96     50.10 o 
   3   6   2      249.01      240.28     15.83 o 
   4   6   2      157.27      187.15     13.94 o 
   5   6   2      242.52      302.63     32.33 o 
   6   6   2      524.05      423.17     22.18 o 
   8   6   2        5.52       -4.88      9.09 o 
   9   6   2        0.00       -4.35      7.42 o 
  10   6   2        0.14        1.81      8.10 o 
  11   6   2        7.77       -0.38      7.67 o 
  12   6   2        4.23        7.67      7.98 o 
  13   6   2        1.40        7.26      8.13 o 
  14   6   2        1.21        1.30      7.15 o 
  15   6   2        0.27       -3.98      7.24 o 
  16   6   2        2.63       11.64      6.99 o 
  17   6   2        2.68       16.87      8.16 o 
  18   6   2      178.86      177.17     16.76 o 
  19   6   2        1.64       16.52      7.34 o 
  20   6   2       45.58       51.01     18.88 o 
  21   6   2       35.62       32.48     10.01 o 
  22   6   2        9.74       13.46      8.99 o 
  23   6   2       33.20       20.59     13.06 o 
 -19   7   2        1.24       11.98     16.62 o 
 -18   7   2        2.60        3.91     11.76 o 
 -17   7   2        0.24      -14.45     10.00 o 
 -16   7   2       11.65       28.23     12.55 o 
 -15   7   2       10.87        6.41     10.74 o 
 -14   7   2        0.48      -13.64      9.70 o 
 -13   7   2        2.32      -13.70      9.61 o 
 -12   7   2       13.55       20.12     10.59 o 
 -11   7   2        0.51       -2.36      9.45 o 
 -10   7   2        1.08       -3.52      8.97 o 
  -9   7   2        1.73        4.27      8.83 o 
  -8   7   2        8.32       -1.31      8.64 o 
  -7   7   2        0.39       -2.00      8.24 o 
  -6   7   2        0.31       10.14      9.30 o 
  -5   7   2        5.64       17.49      9.34 o 
  -4   7   2        6.76       10.65      8.96 o 
  -3   7   2       12.19        7.28      7.30 o 
  -2   7   2       49.07       35.20      8.35 o 
  -1   7   2        1.51        1.91      9.38 o 
   0   7   2       29.63       26.98     10.60 o 
   1   7   2       70.09       62.15     12.57 o 
   2   7   2       10.66       19.22      9.68 o 
   3   7   2       39.86       58.32     12.67 o 
   4   7   2       37.75       48.55     18.14 o 
   5   7   2       16.37       14.79     11.56 o 
   6   7   2        1.31       18.56     15.75 o 
   7   7   2      249.55      384.51     72.40 o 
   9   7   2      103.31      153.55     20.78 o 
  10   7   2       15.61       32.69     12.94 o 
  11   7   2        0.05       -5.81      9.49 o 
  12   7   2       13.61        1.64     10.92 o 
  13   7   2        0.11      -10.80      8.90 o 
  14   7   2        0.05       -7.77      9.81 o 
  15   7   2        1.38       10.14      7.75 o 
  16   7   2        8.38       10.64      9.42 o 
  17   7   2        4.94        2.11      8.09 o 
  -9   8   2        0.07        5.38     13.37 o 
  -8   8   2       13.26       20.43     12.14 o 
  -7   8   2        6.85       25.27     11.91 o 
  -6   8   2       43.30       45.08     12.95 o 
  -5   8   2       13.53        5.71     20.91 o 
  -4   8   2        8.52       20.35     22.04 o 
  -3   8   2        3.63        1.47     19.05 o 
  -2   8   2       22.54        0.79     19.73 o 
  -1   8   2        1.03       -7.12     17.58 o 
   0   8   2        0.62       36.06     22.21 o 
   1   8   2      142.56      152.54     28.60 o 
   2   8   2        2.50       49.28     20.57 o 
   3   8   2       29.33       30.75     20.01 o 
   4   8   2       21.18       37.08     19.78 o 
   6   8   2       44.34       96.28     17.74 o 
   7   8   2        0.00       22.94     19.78 o 
 -34   1   3        0.25        5.02     11.75 o 
 -33   1   3        1.41       -1.27     10.85 o 
 -32   1   3        3.96       24.51     11.70 o 
 -31   1   3        6.68       -0.69      7.94 o 
 -30   1   3       46.08       14.76      8.75 o 
 -29   1   3       10.91       29.12      9.39 o 
 -28   1   3       13.51       15.12      8.14 o 
 -27   1   3      251.20      213.92     25.36 o 
 -26   1   3      112.60      131.63     13.06 o 
 -25   1   3      483.89      377.88     17.90 o 
 -24   1   3       28.51       24.44      7.94 o 
 -23   1   3        0.10       10.73      6.69 o 
 -22   1   3      406.06      395.13     21.30 o 
 -21   1   3      421.04      418.03     18.07 o 
 -20   1   3       90.15      118.40      8.65 o 
 -19   1   3        0.00        2.13      3.85 o 
 -18   1   3       32.02       31.39      6.56 o 
 -17   1   3       56.61       63.05      6.20 o 
 -16   1   3        5.14        5.24      3.78 o 
 -15   1   3       35.47       30.19      4.89 o 
 -14   1   3        1.82        0.54      3.15 o 
 -13   1   3        0.80        4.20      3.44 o 
 -12   1   3       15.71       17.53      2.86 o 
 -11   1   3       32.09       31.16      3.33 o 
 -10   1   3       48.30       50.29      4.29 o 
  -9   1   3       39.75       30.73      3.32 o 
  -8   1   3       25.24       34.56      3.33 o 
  -7   1   3      280.81      265.03      7.82 o 
  -6   1   3      132.55      168.63     19.73 o 
  -5   1   3     1584.45     1863.88     43.27 o 
  -4   1   3     3175.27     3472.23     77.86 o 
  -3   1   3     2066.89     2346.48     53.72 o 
  -2   1   3      154.88      203.74     23.06 o 
  -1   1   3     1261.47     1320.74     31.79 o 
   0   1   3        7.50       19.10      8.31 o 
   1   1   3       96.05       97.43      5.19 o 
   2   1   3       54.30       67.26      5.18 o 
   3   1   3       35.10       38.07      4.24 o 
   4   1   3      161.91      146.70      6.20 o 
   5   1   3        5.92        3.04      2.66 o 
   6   1   3       11.38       11.98      3.08 o 
   7   1   3       15.64       10.40      3.15 o 
   8   1   3       62.55       79.75      5.51 o 
   9   1   3      741.66      756.63     20.58 o 
  10   1   3       63.97       83.06      5.85 o 
  11   1   3       60.02       88.86      5.57 o 
  12   1   3      312.50      371.55      9.22 o 
  13   1   3      638.69      720.31     15.50 o 
  14   1   3      133.41      155.07      5.15 o 
  15   1   3        9.00        5.70      3.26 o 
  16   1   3       14.05        7.91      3.36 o 
  17   1   3        3.95       -2.68      3.49 o 
  18   1   3       13.40        5.16      4.38 o 
  19   1   3        2.09       -0.74      4.81 o 
  20   1   3        0.23       -6.74      4.79 o 
  21   1   3       30.59       37.34      7.01 o 
  22   1   3        0.34       -3.20      8.68 o 
  23   1   3        6.41        6.23      5.72 o 
  24   1   3        7.84        2.90      5.43 o 
  25   1   3        7.92        3.05      5.69 o 
  26   1   3        3.23        0.95      5.96 o 
  27   1   3        0.26       -7.42      5.93 o 
  28   1   3       11.09       12.28      7.18 o 
  29   1   3       39.19       40.38      9.45 o 
  30   1   3       20.15       19.80     12.26 o 
  31   1   3        1.49       -4.67      8.79 o 
 -34   2   3        0.07       -0.06     14.43 o 
 -33   2   3        0.68        3.84      9.19 o 
 -32   2   3        0.03        3.02      8.93 o 
 -31   2   3        0.69       -7.19      8.01 o 
 -30   2   3        0.98       -3.63      7.69 o 
 -29   2   3        8.53       12.34      8.43 o 
 -28   2   3        1.19        3.17      7.25 o 
 -27   2   3       29.26       35.78     13.75 o 
 -26   2   3       15.90       15.79      8.12 o 
 -25   2   3        2.84       -3.10      7.20 o 
 -24   2   3       13.60       14.28      7.32 o 
 -23   2   3       14.97       12.44      7.13 o 
 -22   2   3      105.32      121.84     12.15 o 
 -21   2   3       65.59       89.33     15.90 o 
 -20   2   3       80.08      126.65     14.64 o 
 -19   2   3     1181.19     1085.02     29.43 o 
 -18   2   3       17.55       21.92      5.34 o 
 -17   2   3        0.11       -3.48      3.79 o 
 -16   2   3       47.24       58.99      7.99 o 
 -15   2   3      353.41      351.13     12.37 o 
 -14   2   3      524.50      465.66     14.91 o 
 -13   2   3        3.17        0.32      3.66 o 
 -12   2   3       34.43       36.19      5.08 o 
 -11   2   3      146.15      133.93      6.87 o 
 -10   2   3      117.77      124.64      7.49 o 
  -9   2   3        0.40       -4.51      3.01 o 
  -8   2   3        6.72       12.44      3.82 o 
  -7   2   3       30.57       35.85      3.50 o 
  -6   2   3       53.69       68.84      6.10 o 
  -5   2   3       95.91      109.43      4.80 o 
  -4   2   3      130.52      133.00      5.15 o 
  -2   2   3      654.43      690.52     33.19 o 
  -1   2   3       92.89       92.21      7.81 o 
   0   2   3        7.39       11.58      2.94 o 
   1   2   3       18.99       18.14      2.84 o 
   2   2   3       26.52       23.46      2.94 o 
   3   2   3       20.34       18.15      3.73 o 
   4   2   3        0.42       -0.65      2.43 o 
   5   2   3       93.71       91.12      5.54 o 
   6   2   3        1.68        7.21      3.80 o 
   7   2   3       79.54       77.57      5.18 o 
   8   2   3       96.30       81.83      5.01 o 
   9   2   3       19.44       18.53      4.56 o 
  10   2   3      224.52      192.20      9.30 o 
  11   2   3       51.70       52.61      6.57 o 
  12   2   3      215.49      170.16      8.88 o 
  13   2   3        0.06       -1.71      3.71 o 
  14   2   3       17.16       14.81      4.87 o 
  15   2   3       50.62       45.35      5.37 o 
  16   2   3       10.98        2.28      4.42 o 
  17   2   3        2.99       -1.91      3.60 o 
  18   2   3       10.91       -0.96      4.13 o 
  19   2   3       26.41       19.89      4.88 o 
  20   2   3       34.54       23.55      6.51 o 
  21   2   3        4.09        3.10      5.34 o 
  22   2   3       57.48       68.02      9.10 o 
  23   2   3       24.03       17.01      7.06 o 
  24   2   3       77.01       88.60     11.69 o 
  25   2   3       20.32       27.26      7.77 o 
  26   2   3        0.01        9.79      6.94 o 
  27   2   3      176.93      198.03     14.90 o 
  28   2   3        9.73       26.35      8.13 o 
  29   2   3       66.40       91.92     11.43 o 
  30   2   3        6.66        2.00      7.74 o 
  31   2   3        0.05        0.68      7.95 o 
 -32   3   3        1.04        6.91      9.42 o 
 -31   3   3        5.68        2.91      9.69 o 
 -30   3   3        8.35       -8.88      8.16 o 
 -29   3   3        3.16       12.26      9.12 o 
 -28   3   3        1.37        1.15      8.09 o 
 -27   3   3       62.18       44.95     10.27 o 
 -26   3   3       10.95       16.49      8.37 o 
 -25   3   3      103.62      110.67     12.55 o 
 -24   3   3        5.81       -3.84      7.20 o 
 -23   3   3       15.95       18.92      8.06 o 
 -22   3   3      337.90      301.48     27.31 o 
 -21   3   3      360.10      311.91     18.97 o 
 -20   3   3      192.85      198.99     12.25 o 
 -19   3   3       22.44       23.10      6.01 o 
 -18   3   3      149.18      154.14      9.93 o 
 -17   3   3       11.52        6.73      4.55 o 
 -16   3   3        1.60       -2.34      4.12 o 
 -15   3   3        0.27        1.45      4.15 o 
 -14   3   3       26.72       31.72      5.39 o 
 -13   3   3      126.66      124.27      7.19 o 
 -12   3   3       14.74       20.83      4.87 o 
 -11   3   3       62.41       82.23      7.09 o 
 -10   3   3        0.57        5.84      3.87 o 
  -9   3   3      105.38      119.07      7.19 o 
  -8   3   3        5.97        7.12      3.91 o 
  -7   3   3      103.12      109.70      7.08 o 
  -6   3   3       31.45       63.30     10.86 o 
  -5   3   3      339.82      375.93     12.37 o 
  -4   3   3      308.07      346.75     11.64 o 
  -3   3   3      402.08      412.35     16.93 o 
  -2   3   3       93.21      107.24     12.55 o 
  -1   3   3       12.22       23.12      4.09 o 
   0   3   3      187.17      194.46      6.63 o 
   1   3   3      349.61      308.73     16.28 o 
   2   3   3        2.90        8.73      3.13 o 
   4   3   3     1169.77     1032.31     49.42 o 
   5   3   3       33.40       61.14      7.92 o 
   6   3   3      120.56      138.41     15.11 o 
   7   3   3      122.87      116.81     12.24 o 
   8   3   3       96.28      116.99     13.70 o 
   9   3   3        3.11        0.32      6.15 o 
  10   3   3        3.73        6.92      4.71 o 
  11   3   3       15.96       12.80      4.81 o 
  12   3   3       26.62       41.51     10.00 o 
  13   3   3      109.74      119.33     14.49 o 
  14   3   3        5.86        4.53      4.85 o 
  15   3   3       20.93       17.18      5.72 o 
  16   3   3        0.08       -5.76      3.99 o 
  17   3   3        7.66       -2.01      4.66 o 
  18   3   3        4.68       -6.00      4.00 o 
  19   3   3        2.06       -2.96      4.14 o 
  20   3   3        7.78        7.02      4.88 o 
  21   3   3       53.06       36.88      6.76 o 
  22   3   3        1.91        2.38      5.34 o 
  23   3   3        1.43       -6.60      5.76 o 
  24   3   3        0.00       -1.89      6.11 o 
  25   3   3        0.01        6.72      6.47 o 
  26   3   3       41.10       60.05      9.75 o 
  27   3   3        1.46        6.09      7.08 o 
  28   3   3        7.91        5.94      7.56 o 
  29   3   3       30.98       34.29     12.74 o 
 -30   4   3        0.47      -14.44      9.63 o 
 -29   4   3        4.77        7.91     10.60 o 
 -28   4   3        0.90       -2.17      8.62 o 
 -27   4   3       17.36        6.62      8.67 o 
 -26   4   3       18.75       16.39      8.97 o 
 -25   4   3        4.05       -1.19      9.25 o 
 -24   4   3        0.06      -10.54      7.03 o 
 -23   4   3        2.24       -9.58      6.38 o 
 -22   4   3       17.51       15.67      7.69 o 
 -21   4   3       52.39       59.22      8.12 o 
 -20   4   3       71.31      118.98     11.47 o 
 -19   4   3      748.57      690.12     21.80 o 
 -18   4   3        0.05       13.96      6.05 o 
 -17   4   3        0.30       -0.45      5.13 o 
 -16   4   3        2.80        9.13      5.16 o 
 -15   4   3      185.63      168.74     18.08 o 
 -14   4   3      275.95      241.98     10.60 o 
 -13   4   3        1.21       -1.12      4.36 o 
 -12   4   3       12.34        9.16      4.62 o 
 -11   4   3       53.04       54.45      6.56 o 
 -10   4   3       55.01       61.11      7.25 o 
  -9   4   3        1.57       -1.95      3.77 o 
  -8   4   3        4.01        0.84      3.94 o 
  -7   4   3       37.64       37.62      5.49 o 
  -6   4   3       14.46        5.16      4.21 o 
  -5   4   3        7.57        4.60      4.03 o 
  -4   4   3       41.31       53.85      7.01 o 
  -2   4   3      627.66      555.54     40.19 o 
  -1   4   3       21.67       39.51     17.13 o 
   0   4   3        6.43        4.72      4.48 o 
   1   4   3        7.43       13.50      6.94 o 
   2   4   3        0.15        2.19      5.89 o 
   3   4   3        5.16        1.61      6.62 o 
   4   4   3        1.90        8.78      6.59 o 
   5   4   3       57.22       46.11      9.17 o 
   6   4   3        5.27       14.22      6.86 o 
   7   4   3       25.36       39.46      8.94 o 
   8   4   3       35.82       35.98      8.40 o 
   9   4   3       31.88       40.18      8.99 o 
  10   4   3      199.65      172.00     12.62 o 
  11   4   3       30.15       35.99      8.51 o 
  12   4   3      154.25      174.03     15.75 o 
  13   4   3        5.10        3.45     11.64 o 
  14   4   3        5.28        5.31      8.32 o 
  15   4   3       31.72       38.40      9.78 o 
  16   4   3        7.84       18.83      8.09 o 
  17   4   3        0.57        1.37      5.44 o 
  18   4   3        6.11        6.58      6.01 o 
  19   4   3       24.80       16.53      6.31 o 
  20   4   3       38.12       42.18      7.33 o 
  21   4   3        1.37       12.44      6.76 o 
  22   4   3       45.35       47.80      8.87 o 
  23   4   3       14.26       16.72      7.28 o 
  24   4   3       49.06       52.56      9.24 o 
  25   4   3       21.44       27.76     10.44 o 
  26   4   3        4.00       10.11      9.55 o 
  27   4   3      110.22       98.46     15.91 o 
 -27   5   3        2.46       -4.52     10.29 o 
 -26   5   3        1.79      -13.45     13.51 o 
 -25   5   3        0.01       -7.00      8.35 o 
 -24   5   3        0.04       -6.23      7.71 o 
 -23   5   3       20.23       32.79      9.42 o 
 -22   5   3      177.19      187.37     13.38 o 
 -21   5   3      190.49      192.33     12.12 o 
 -20   5   3      158.58      192.65     16.43 o 
 -19   5   3       36.01       43.27      8.02 o 
 -18   5   3      135.39      144.00     11.28 o 
 -17   5   3        0.08        3.38      5.73 o 
 -16   5   3       16.53        9.71      6.00 o 
 -15   5   3        0.55       -2.99      5.14 o 
 -14   5   3       19.32       19.86      6.14 o 
 -13   5   3      101.94      114.31      9.79 o 
 -12   5   3        3.09        4.44      5.20 o 
 -11   5   3       28.80       22.02      5.81 o 
 -10   5   3        4.28       -4.83      5.60 o 
  -9   5   3       53.19       62.59     10.66 o 
  -8   5   3        2.38       -2.23      5.69 o 
  -7   5   3       12.11       13.08      5.90 o 
  -6   5   3        0.14        1.32      5.72 o 
  -5   5   3       27.90       20.16      6.86 o 
  -4   5   3        2.52        2.30      5.27 o 
  -3   5   3       10.20       22.07     10.26 o 
  -2   5   3       47.34       51.46     10.33 o 
  -1   5   3      139.86      162.76     26.51 o 
   0   5   3      200.35      261.95     54.60 o 
   1   5   3      639.10      581.04     47.31 o 
   3   5   3        3.18      384.77    236.78 o 
   4   5   3     2404.14     2207.97    143.23 o 
   6   5   3      296.03      280.00     17.47 o 
   7   5   3      207.67      226.12     20.35 o 
   8   5   3      266.40      260.67     16.78 o 
   9   5   3      169.56      181.21     18.45 o 
  10   5   3        3.98       12.20      7.92 o 
  11   5   3        1.82       -3.84      7.11 o 
  12   5   3        0.82       -5.48     10.12 o 
  13   5   3        7.55       -3.02      9.90 o 
  14   5   3        1.20       -8.16      9.55 o 
  15   5   3        4.94        8.78      9.88 o 
  16   5   3        0.56        7.88     14.38 o 
  17   5   3       12.15       11.74      6.49 o 
  18   5   3       11.91        6.00      6.45 o 
  19   5   3        1.66        1.03      6.37 o 
  20   5   3       11.22       12.34      7.08 o 
  21   5   3       57.19       66.23     16.67 o 
  22   5   3        4.30        2.98      6.93 o 
  23   5   3        1.80        2.30      7.23 o 
  24   5   3        0.93        2.56      7.88 o 
 -23   6   3        5.55       14.94      9.78 o 
 -22   6   3       49.94       59.36     12.11 o 
 -21   6   3        6.21        4.97      8.57 o 
 -20   6   3        8.95       10.37      8.51 o 
 -19   6   3       12.51        8.48      8.23 o 
 -18   6   3       17.22       17.52      8.06 o 
 -17   6   3        2.62       -2.14      9.29 o 
 -16   6   3       30.09       12.06      8.93 o 
 -15   6   3        0.63       -5.91      7.33 o 
 -14   6   3        3.10        0.63      7.23 o 
 -13   6   3       13.73        8.29      7.92 o 
 -12   6   3        1.53       -2.29      7.32 o 
 -11   6   3        0.03       -6.04      6.66 o 
 -10   6   3        0.15       -3.34      6.56 o 
  -9   6   3        0.08       -2.86      6.39 o 
  -8   6   3        1.22       -0.06      6.59 o 
  -7   6   3        7.14        2.11      6.87 o 
  -6   6   3        0.40       -8.35      6.13 o 
  -5   6   3        3.68      -11.86      7.91 o 
  -4   6   3        2.40        1.68      8.53 o 
  -3   6   3       19.16       43.15     24.61 o 
  -2   6   3      154.82      150.14     16.95 o 
  -1   6   3        3.61       13.24      9.71 o 
   0   6   3       16.47       15.60      9.47 o 
   1   6   3       21.69       35.49     10.39 o 
   2   6   3        0.60       -3.26      8.63 o 
   3   6   3       11.35        1.93      8.77 o 
   4   6   3        1.17       -9.60      8.41 o 
   5   6   3       27.96       32.75     10.88 o 
   6   6   3        0.87       -2.12      8.29 o 
   7   6   3        0.26       -8.43      7.84 o 
   8   6   3        0.02       -0.70      7.83 o 
   9   6   3       24.44       10.24      9.54 o 
  10   6   3       41.75       10.00     14.13 o 
  11   6   3        4.88       10.23     11.93 o 
  12   6   3       24.34       22.16     12.99 o 
  13   6   3        9.80       10.28     12.70 o 
  14   6   3        0.00       -7.04     11.36 o 
  15   6   3        6.90       14.24     12.18 o 
  16   6   3        0.51        4.03     11.42 o 
  17   6   3        0.09        2.07      7.03 o 
  18   6   3        0.16       -0.65      6.85 o 
  19   6   3        0.43       -1.25      7.22 o 
  20   6   3        1.72        3.68      7.31 o 
 -16   7   3       10.31        1.47     11.69 o 
 -15   7   3        0.65       -6.15     10.46 o 
 -14   7   3        1.88        2.22     10.64 o 
 -13   7   3       65.95       66.09     13.77 o 
 -12   7   3        0.06       -4.00     10.31 o 
 -11   7   3       11.21       16.54     10.66 o 
 -10   7   3        7.56        6.44     10.33 o 
  -9   7   3       28.90       38.09     18.88 o 
  -8   7   3       10.28       15.98     11.44 o 
  -7   7   3        1.10       -8.41     10.46 o 
  -6   7   3        0.66       -4.52      9.66 o 
  -5   7   3       15.33       12.97     11.08 o 
  -4   7   3        0.37      -12.67      9.52 o 
  -3   7   3        2.61       -1.55     10.11 o 
  -2   7   3       41.01       40.39     12.18 o 
  -1   7   3       32.13       56.15     13.26 o 
   0   7   3       37.03       29.11     12.34 o 
   1   7   3       92.29       78.89     14.46 o 
   2   7   3        4.32       59.80     32.04 o 
   3   7   3        3.22      104.60     52.02 o 
   4   7   3      698.67      544.86     28.38 o 
   5   7   3        0.19      130.19     67.20 o 
   6   7   3       90.91      108.99     15.83 o 
   7   7   3       21.42       21.25     17.13 o 
   8   7   3       71.62       60.59     19.95 o 
   9   7   3       32.88       48.03    208.83 o 
  10   7   3        0.06      -21.31     54.49 o 
  11   7   3        1.67       16.06     31.80 o 
  12   7   3        0.73        3.90     13.75 o 
  13   7   3       13.30       48.79     31.53 o 
 -33   0   4        5.20       22.89     18.20 o 
 -32   0   4        0.95        8.65     17.63 o 
 -31   0   4        0.00       16.05     16.33 o 
 -30   0   4        0.87        5.48     14.86 o 
 -29   0   4        0.29        7.23     13.90 o 
 -28   0   4        1.58        4.58     15.03 o 
 -27   0   4       32.98       23.12     15.60 o 
 -26   0   4        0.68       -7.63     12.27 o 
 -25   0   4        7.11       14.69     15.15 o 
 -24   0   4      238.81      233.65     25.32 o 
 -23   0   4       17.21       15.32     13.34 o 
 -22   0   4       37.89       63.19     18.43 o 
 -21   0   4        3.60        5.14     11.64 o 
 -20   0   4      301.08      308.48     28.32 o 
 -19   0   4     1212.46     1319.94     75.12 o 
 -18   0   4     3219.58     3269.62    161.04 o 
 -17   0   4      530.56      589.71     40.81 o 
 -16   0   4       50.04       83.25     17.81 o 
 -15   0   4      235.24      237.60     22.89 o 
 -14   0   4        8.59       10.57     10.34 o 
 -13   0   4       18.78       37.36     13.17 o 
 -12   0   4       21.32       30.29      6.88 o 
 -11   0   4        0.11        0.85      8.70 o 
 -10   0   4      101.71       86.62      9.42 o 
  -9   0   4        3.52        1.22      4.82 o 
  -8   0   4        8.75       18.92      5.81 o 
  -7   0   4      205.35      185.58     11.12 o 
  -6   0   4       28.30       43.97      7.17 o 
  -5   0   4      232.18      268.04     22.24 o 
  -4   0   4        5.10       16.93      9.13 o 
  -3   0   4      375.45      394.29     28.06 o 
  -2   0   4     1578.78     1917.82     64.95 o 
  -1   0   4     3675.63     3906.61    124.97 o 
   0   0   4      365.47      447.17     20.10 o 
   1   0   4       61.96       80.40     14.30 o 
   2   0   4       11.25       14.73      8.70 o 
   3   0   4      158.05      169.76     10.92 o 
   4   0   4      424.81      406.88     18.60 o 
   5   0   4        0.22        1.77      4.79 o 
   6   0   4       63.91       64.37      8.82 o 
   7   0   4       55.90       57.52      9.64 o 
   8   0   4        0.18       -6.42      5.12 o 
   9   0   4        2.68       -0.85      5.57 o 
  10   0   4       76.30       77.89      9.88 o 
  11   0   4        1.32       -1.17      5.25 o 
  12   0   4        1.38       -1.07      5.39 o 
  13   0   4       10.25        1.02      5.58 o 
  14   0   4        3.59       -3.14      5.39 o 
  15   0   4        5.71       -2.83      9.16 o 
  16   0   4        2.57       -8.27      5.51 o 
  17   0   4        0.18       -1.12      5.85 o 
  18   0   4        5.28        7.68      6.68 o 
  19   0   4       99.85      123.75     18.71 o 
  20   0   4       28.78       62.62     15.26 o 
  21   0   4      151.62      204.03     25.83 o 
  22   0   4        0.16       -3.28     11.70 o 
  23   0   4        8.50       20.06     13.96 o 
  24   0   4       89.29      113.49     21.14 o 
  25   0   4        0.66        1.75     12.32 o 
  26   0   4        3.22        6.67     14.07 o 
  27   0   4        0.00       -5.37     12.66 o 
  28   0   4       19.16       12.26     12.72 o 
  29   0   4       13.83       11.36     14.02 o 
 -32   1   4        0.41        6.67     11.59 o 
 -31   1   4        0.05        0.46     11.04 o 
 -30   1   4        0.53       -8.66      9.64 o 
 -29   1   4        1.25        0.97      9.97 o 
 -28   1   4        4.81       -1.63      9.27 o 
 -27   1   4        2.48        5.09      9.31 o 
 -26   1   4       20.00       14.82     10.15 o 
 -25   1   4        2.80        0.15      8.98 o 
 -24   1   4       43.42       36.96     12.21 o 
 -23   1   4        4.36       -3.62      8.59 o 
 -22   1   4        2.55       -0.70      8.43 o 
 -21   1   4       33.14       28.85     10.63 o 
 -20   1   4        2.89        1.15      9.47 o 
 -19   1   4       35.31       38.95     11.98 o 
 -18   1   4       51.32       71.75     13.64 o 
 -17   1   4       38.94       36.93     10.17 o 
 -16   1   4      185.52      175.02     10.45 o 
 -15   1   4        8.96        7.66      5.70 o 
 -14   1   4        0.48        3.28      5.09 o 
 -13   1   4        0.73       -1.55      4.39 o 
 -12   1   4        2.92        2.48      4.48 o 
 -11   1   4        0.48       -6.48      4.32 o 
 -10   1   4        2.06       -2.57      4.29 o 
  -9   1   4        7.05        8.18      3.54 o 
  -8   1   4        2.74        1.40      3.35 o 
  -7   1   4        0.00       -2.34      3.13 o 
  -6   1   4        0.03        1.93      3.31 o 
  -5   1   4        0.20       -1.20      3.18 o 
  -4   1   4       79.16       90.87      6.84 o 
  -3   1   4        4.63        9.16      4.03 o 
  -2   1   4        7.12       12.00      3.91 o 
  -1   1   4       15.15       25.38      4.64 o 
   0   1   4        8.46        9.88      3.92 o 
   1   1   4       69.91       98.73      8.39 o 
   2   1   4        0.25       -3.33      3.34 o 
   3   1   4        0.27        2.35      3.78 o 
   4   1   4      111.15      125.10      7.61 o 
   5   1   4      280.01      250.43      9.62 o 
   6   1   4      146.87      141.12      7.06 o 
   7   1   4       13.44       12.72      4.12 o 
   8   1   4      117.67      115.30      8.79 o 
   9   1   4        5.88        9.33      4.10 o 
  10   1   4      129.21      134.88     10.55 o 
  11   1   4       13.27       11.99      4.43 o 
  12   1   4        0.50       -2.12      4.60 o 
  13   1   4       75.30       99.08      9.42 o 
  14   1   4        1.81       -2.49      4.54 o 
  15   1   4       30.61       29.03      7.03 o 
  16   1   4        4.98       -0.41      5.24 o 
  17   1   4        2.15       -2.55      5.52 o 
  18   1   4        1.69       -3.52      5.18 o 
  19   1   4        1.31       -3.18      5.78 o 
  20   1   4        0.03       -4.17      5.28 o 
  21   1   4       10.39       -0.05      7.51 o 
  22   1   4       12.62       20.40      7.41 o 
  23   1   4        4.91        5.90      7.10 o 
  24   1   4        2.93        1.87      7.05 o 
  25   1   4        5.88       -1.86      8.45 o 
  26   1   4        1.73        1.08      9.92 o 
  27   1   4        0.42       -4.74      8.52 o 
  28   1   4        0.35        8.51      9.77 o 
 -31   2   4        0.23        6.75      9.71 o 
 -30   2   4        2.97       -6.00      8.78 o 
 -29   2   4        0.07        0.46      8.48 o 
 -28   2   4        3.51        2.94      8.43 o 
 -27   2   4       32.05       17.29      9.22 o 
 -26   2   4        0.09       -0.44      7.86 o 
 -25   2   4        5.47        7.77      7.68 o 
 -24   2   4      141.14      161.68     14.78 o 
 -23   2   4       12.54       14.93      8.00 o 
 -22   2   4        2.17       -6.34      8.11 o 
 -21   2   4        0.23       -1.94      6.31 o 
 -20   2   4      198.14      213.76     13.09 o 
 -19   2   4      675.50      700.37     21.79 o 
 -18   2   4     1573.56     1490.27     39.13 o 
 -17   2   4      309.51      307.56     12.66 o 
 -16   2   4       25.54       34.69      6.46 o 
 -15   2   4       37.45       34.05      9.15 o 
 -14   2   4       24.50       15.92      5.39 o 
 -13   2   4       13.68       13.09      5.00 o 
 -12   2   4       14.09        9.34      4.78 o 
 -11   2   4        0.63       -3.41      4.13 o 
 -10   2   4        0.00       -2.90      3.98 o 
  -9   2   4        7.35       13.45      4.57 o 
  -8   2   4        2.22        4.21      4.03 o 
  -7   2   4       93.56      106.45      8.04 o 
  -6   2   4       22.25       21.59      3.69 o 
  -5   2   4       35.53       45.72      5.24 o 
  -4   2   4       28.06       45.59      7.18 o 
  -3   2   4      159.59      183.56     21.31 o 
  -2   2   4      741.79      849.86     36.66 o 
  -1   2   4     1521.74     1509.44     37.25 o 
   0   2   4      275.85      280.32     10.37 o 
   1   2   4       46.34       57.64      6.43 o 
   2   2   4       75.66       96.66      8.34 o 
   3   2   4      151.64      191.06     16.31 o 
   4   2   4      471.11      425.16     13.60 o 
   5   2   4        3.29        8.98      4.80 o 
   6   2   4       23.74       35.95      6.70 o 
   7   2   4      184.98      155.01      9.14 o 
   8   2   4        8.36        4.51      4.92 o 
   9   2   4        0.64       -5.04      4.34 o 
  10   2   4       21.21       16.16      5.80 o 
  11   2   4        5.31        6.20      5.03 o 
  12   2   4       11.41        3.28      5.21 o 
  13   2   4        9.64        7.73      5.09 o 
  14   2   4        5.00       -6.93      4.62 o 
  15   2   4        3.33       -7.41      4.94 o 
  16   2   4        1.33       -1.46      5.72 o 
  17   2   4        0.44       -7.41      4.94 o 
  18   2   4        5.02        5.02      6.49 o 
  19   2   4       71.84       60.16      9.69 o 
  20   2   4       23.93       29.81      7.22 o 
  21   2   4      100.89      130.97     18.14 o 
  22   2   4        0.10        1.76      7.07 o 
  23   2   4        0.97       -0.93      6.59 o 
  24   2   4       25.18       16.51      8.14 o 
  25   2   4        1.03       15.70      7.51 o 
  26   2   4        0.02      -10.30      6.87 o 
  27   2   4        5.57       -1.10      7.74 o 
 -30   3   4        1.02       -6.35      9.06 o 
 -29   3   4        2.18       -3.99      8.74 o 
 -28   3   4       11.21        1.87      8.84 o 
 -27   3   4        5.48        4.54      8.84 o 
 -26   3   4       49.39       39.98     18.85 o 
 -25   3   4       10.77       14.37      8.18 o 
 -24   3   4      117.18      105.73     12.79 o 
 -23   3   4       20.68       11.47      7.85 o 
 -22   3   4        7.23        2.97      6.00 o 
 -21   3   4       42.03       30.65      7.34 o 
 -20   3   4        3.76        0.32      5.58 o 
 -19   3   4       44.42       46.34      7.70 o 
 -18   3   4      135.31      133.35     10.64 o 
 -17   3   4      105.01      136.08     10.32 o 
 -16   3   4      544.85      480.78     16.77 o 
 -15   3   4       10.87        2.79      5.04 o 
 -14   3   4        1.70       -3.39      5.83 o 
 -13   3   4        1.67       -4.69      4.67 o 
 -12   3   4       16.50       24.27      6.12 o 
 -11   3   4        7.51        2.35      4.67 o 
 -10   3   4        0.06       -2.78      4.42 o 
  -9   3   4        3.34        0.74      4.59 o 
  -8   3   4        5.36        3.67      4.68 o 
  -7   3   4        0.04       -2.47      4.16 o 
  -6   3   4        1.85       -0.17      4.12 o 
  -5   3   4        1.13       11.53      6.73 o 
  -4   3   4      204.01      199.55     11.07 o 
  -3   3   4        3.27        6.58      4.25 o 
  -2   3   4       28.83       41.03     11.06 o 
  -1   3   4       45.97       46.23      6.75 o 
   0   3   4       18.27       29.44      6.12 o 
   1   3   4       87.27       82.81     12.84 o 
   2   3   4        1.71        6.81      4.76 o 
   3   3   4        8.68       45.00     11.78 o 
   4   3   4      276.80      305.21     13.39 o 
   5   3   4      800.74      758.50     25.17 o 
   6   3   4      463.17      451.45     25.45 o 
   7   3   4       20.01       45.90      8.78 o 
   8   3   4      324.13      258.53     12.32 o 
   9   3   4       22.27       47.64      7.37 o 
  10   3   4      398.80      339.98     14.78 o 
  11   3   4       46.09       53.61      9.77 o 
  12   3   4        3.50       10.93      5.78 o 
  13   3   4      200.39      169.33     10.14 o 
  14   3   4        4.33        4.82      5.60 o 
  15   3   4       68.63       75.88      9.26 o 
  16   3   4        7.49        8.99      6.57 o 
  17   3   4        3.56        0.34      6.73 o 
  18   3   4        3.41        4.65      7.04 o 
  19   3   4        2.42        6.44      9.34 o 
  20   3   4        0.68       -2.04      6.68 o 
  21   3   4       31.39       26.92      8.31 o 
  22   3   4       44.98       64.18     12.65 o 
  23   3   4       23.96       20.17      8.76 o 
  24   3   4        7.41        7.81      8.08 o 
  25   3   4       13.34       14.00      9.07 o 
  26   3   4        4.87       -2.66      8.41 o 
 -28   4   4        5.65       15.75     10.07 o 
 -27   4   4       34.25       19.42     10.20 o 
 -26   4   4        0.67       -1.30      8.94 o 
 -25   4   4        4.03       -3.95      8.29 o 
 -24   4   4       43.34       30.72      8.12 o 
 -23   4   4       16.45       24.86      7.35 o 
 -22   4   4       28.52       17.60      7.04 o 
 -21   4   4        1.45        4.63      6.24 o 
 -20   4   4       48.44       50.74      8.10 o 
 -19   4   4      117.45      108.60     10.05 o 
 -18   4   4      147.53      141.70     15.13 o 
 -17   4   4       43.84       46.60      7.60 o 
 -16   4   4        3.78        8.08      5.86 o 
 -15   4   4       55.80       58.32     13.29 o 
 -14   4   4       41.57       50.46      7.63 o 
 -13   4   4      189.28      174.57     10.96 o 
 -12   4   4        6.15        3.58      5.45 o 
 -11   4   4        0.03        3.30      5.17 o 
 -10   4   4      194.55      168.46      9.83 o 
  -9   4   4        7.50        6.64      6.52 o 
  -8   4   4        4.72       -2.46      5.60 o 
  -7   4   4        4.85       -7.51      7.29 o 
  -6   4   4       20.00       14.06      9.29 o 
  -5   4   4        0.10       -6.56      7.23 o 
  -4   4   4       20.90       15.96      8.71 o 
  -3   4   4       14.22       22.24      9.39 o 
  -2   4   4       93.00      111.42     16.48 o 
  -1   4   4       84.86       85.28     12.77 o 
   0   4   4       61.23       59.61     11.14 o 
   1   4   4        4.01       18.91      8.96 o 
   2   4   4      307.66      283.95     33.71 o 
   4   4   4      564.76      488.51     24.75 o 
   5   4   4       28.79       50.16     18.82 o 
   6   4   4        2.93       54.26     31.03 o 
   7   4   4      416.48      383.38     21.29 o 
   8   4   4       40.18       60.44     10.74 o 
   9   4   4        1.41       -5.51      5.03 o 
  10   4   4        0.43       -7.97      5.32 o 
  11   4   4        4.48        2.00      5.92 o 
  12   4   4       28.74       27.89      7.26 o 
  13   4   4        4.72        1.13      6.07 o 
  14   4   4        4.16        3.51      5.82 o 
  15   4   4        0.81       -5.69      7.34 o 
  16   4   4       17.37       31.36     42.36 o 
  17   4   4        0.37       -2.25      9.67 o 
  18   4   4        1.24       -0.87      7.57 o 
  19   4   4       20.76       17.64      8.08 o 
  20   4   4       10.71       27.86     13.24 o 
  21   4   4       26.41       37.17     13.16 o 
  22   4   4        0.08        3.91     10.64 o 
  23   4   4        3.59       -1.57     12.21 o 
  24   4   4        6.73       13.13     12.33 o 
 -24   5   4       10.39        3.27      7.87 o 
 -23   5   4       21.89       19.82      8.36 o 
 -22   5   4        2.21        4.39      7.35 o 
 -21   5   4       22.46       14.06      8.03 o 
 -20   5   4        0.01       -5.68      8.22 o 
 -19   5   4        7.37        9.53      6.95 o 
 -18   5   4       32.78       19.79      7.12 o 
 -17   5   4       22.88       30.49      7.54 o 
 -16   5   4      136.11      128.74     13.28 o 
 -15   5   4        1.70        3.64      8.00 o 
 -14   5   4       14.33        8.60      7.32 o 
 -13   5   4       14.26       10.95      8.03 o 
 -12   5   4        0.05       -2.25      7.23 o 
 -11   5   4        0.99       -1.67      7.33 o 
 -10   5   4        0.01       -9.82      7.80 o 
  -9   5   4        3.97        4.10      9.74 o 
  -8   5   4        0.18       -8.64      7.99 o 
  -7   5   4        4.86       -7.69      8.17 o 
  -6   5   4        7.61        0.28      9.27 o 
  -5   5   4        0.16        0.83      8.72 o 
  -4   5   4       30.55        6.96     10.13 o 
  -3   5   4        0.09        0.13      9.11 o 
  -2   5   4        2.39        5.94      8.75 o 
  -1   5   4       48.74       50.86     12.41 o 
   0   5   4        2.42        8.99      8.64 o 
   1   5   4       53.69       65.88     12.45 o 
   2   5   4        9.40        7.19      9.09 o 
   3   5   4       46.97       53.50     18.45 o 
   4   5   4       38.34       58.86     12.59 o 
   5   5   4      120.04      148.39     24.92 o 
   6   5   4       79.04       98.82     14.31 o 
   7   5   4        4.17        9.60      8.72 o 
   8   5   4       45.98       32.19     10.73 o 
   9   5   4        0.06       17.28     15.12 o 
  10   5   4       39.20       35.44     15.15 o 
  11   5   4       25.42       20.92      9.84 o 
  12   5   4        7.22       -2.08      8.18 o 
  13   5   4       16.27        1.00      8.47 o 
  14   5   4        2.99       -7.52     13.40 o 
  15   5   4        9.47       -8.20     13.17 o 
  16   5   4        0.64      -13.11     11.98 o 
  17   5   4        0.00        0.45     13.23 o 
  18   5   4        1.56        6.24      7.31 o 
  19   5   4        1.04        2.26     25.66 o 
  20   5   4        0.93       -0.59     16.95 o 
 -19   6   4       14.84        6.41      9.46 o 
 -18   6   4        2.76       -4.18      8.99 o 
 -17   6   4        0.84       -3.52      9.53 o 
 -16   6   4        2.60       14.15     10.14 o 
 -15   6   4       62.87       79.04     17.59 o 
 -14   6   4       16.69       43.23     13.64 o 
 -13   6   4      109.99       93.66     23.88 o 
 -12   6   4        0.53       -3.89     11.53 o 
 -11   6   4        1.60       14.17     11.29 o 
 -10   6   4      195.66      163.29     19.50 o 
  -9   6   4        2.07        0.72     15.12 o 
  -8   6   4       10.49        1.20     10.77 o 
  -7   6   4        1.65       -7.05     15.91 o 
  -6   6   4       19.59       26.82     11.76 o 
  -5   6   4        0.17       -7.78      9.99 o 
  -4   6   4        0.07      -13.33      8.96 o 
  -3   6   4        0.24        1.30     10.63 o 
  -2   6   4        7.28       -2.66      9.87 o 
  -1   6   4        0.76       -0.07     10.13 o 
   0   6   4        0.71        5.97     10.10 o 
   1   6   4        1.19       13.82     10.73 o 
   2   6   4      176.86      170.60     35.18 o 
   4   6   4      273.62      229.09     28.46 o 
   5   6   4        9.73       44.64     12.59 o 
   6   6   4        0.00       29.56     16.31 o 
   7   6   4      238.41      224.63     21.55 o 
   8   6   4       19.13       32.33     11.16 o 
   9   6   4        7.52        3.70      9.42 o 
  10   6   4        0.21        7.21      9.37 o 
  11   6   4        0.13       -3.78     14.98 o 
  12   6   4       32.95       56.91     18.99 o 
  13   6   4        3.31        8.65     14.13 o 
  14   6   4        3.63        5.03     14.64 o 
  15   6   4        0.21        0.45     16.22 o 
 -10   7   4        0.09       -9.99     11.71 o 
  -9   7   4        3.18       -6.45     11.66 o 
  -8   7   4        0.87       -4.53     10.87 o 
  -7   7   4        5.70        7.03     11.15 o 
  -6   7   4        6.54       -3.17     11.85 o 
  -5   7   4        0.48      -16.24     10.83 o 
  -4   7   4        0.59      -15.46     10.31 o 
  -3   7   4        0.29       -5.25     11.25 o 
  -2   7   4        0.02       -3.61     12.00 o 
  -1   7   4       31.42       22.22     12.14 o 
   0   7   4       32.90       71.85     15.14 o 
   1   7   4      228.55      231.82     41.79 o 
   2   7   4        5.53       26.27     12.75 o 
   3   7   4       41.80       33.50     12.57 o 
   4   7   4        3.70        3.98     10.87 o 
   5   7   4       18.75       11.21     11.14 o 
   6   7   4        9.48        9.34     11.99 o 
 -29   1   5        0.02       -0.87     11.77 o 
 -28   1   5        0.60       -3.18     10.99 o 
 -27   1   5        0.02      -12.10     10.66 o 
 -26   1   5        2.94        5.18     10.66 o 
 -25   1   5        2.82        5.81     10.81 o 
 -24   1   5        7.21       -3.35      9.96 o 
 -23   1   5        0.77       -5.69     10.19 o 
 -22   1   5        0.10       -4.00      8.73 o 
 -21   1   5       14.10       20.48     10.15 o 
 -20   1   5      117.04      123.91     17.16 o 
 -19   1   5      476.65      458.62     26.27 o 
 -18   1   5      106.82      142.35     17.32 o 
 -17   1   5      603.93      549.07     29.05 o 
 -16   1   5      442.94      532.82     28.77 o 
 -15   1   5     2061.18     2098.58     78.45 o 
 -14   1   5      169.49      213.87     19.67 o 
 -13   1   5       34.37       31.96     11.47 o 
 -12   1   5        8.75       -8.98      7.89 o 
 -11   1   5        7.32        2.34      6.71 o 
 -10   1   5       37.03       30.67      7.53 o 
  -9   1   5        3.77       -3.85      5.32 o 
  -8   1   5       31.64       26.47      7.19 o 
  -7   1   5        0.92        1.93      5.46 o 
  -6   1   5        2.87       -7.59      5.15 o 
  -5   1   5        4.02        1.88      4.42 o 
  -4   1   5       20.43       24.16      5.44 o 
  -3   1   5        7.58       13.33      4.92 o 
  -2   1   5       80.44       98.30      8.19 o 
  -1   1   5       69.52      103.55      8.47 o 
   0   1   5      104.00      129.31      9.33 o 
   1   1   5      194.79      179.59      8.77 o 
   2   1   5      235.27      201.42      9.33 o 
   3   1   5        2.00       10.69      4.84 o 
   5   1   5     1663.62     1569.73     39.67 o 
   7   1   5     1343.13     1338.35     40.21 o 
   9   1   5      205.97      194.62     11.09 o 
  10   1   5      222.12      210.28     11.73 o 
  11   1   5       11.46       15.73      7.06 o 
  12   1   5        0.14       -4.32      5.41 o 
  13   1   5        0.03        1.04      5.77 o 
  14   1   5       16.78       22.06      6.99 o 
  15   1   5       23.27        9.71      6.87 o 
  16   1   5        7.05        7.89      6.79 o 
  17   1   5        0.43       -4.84      7.51 o 
  18   1   5        8.29       12.97      8.55 o 
  19   1   5        2.23        9.07      8.42 o 
  20   1   5        0.00       -2.99      8.55 o 
  21   1   5        2.16        5.11      9.62 o 
  22   1   5      224.27      246.91     40.04 o 
  23   1   5        7.67       26.79     10.79 o 
  24   1   5      168.51      219.42     37.11 o 
 -28   2   5        0.32       -7.92     10.64 o 
 -27   2   5        0.88       14.46     12.52 o 
 -26   2   5        0.32       -7.17     10.57 o 
 -25   2   5        3.31      -12.05      9.58 o 
 -24   2   5       12.69       27.57     12.05 o 
 -23   2   5       10.63       -2.75      9.22 o 
 -22   2   5        0.09      -10.14      9.20 o 
 -21   2   5        0.53        1.98      9.14 o 
 -20   2   5        0.17       -0.90      9.76 o 
 -19   2   5        0.60        3.87      9.47 o 
 -18   2   5       85.37       93.27     21.33 o 
 -17   2   5        0.32       -7.09      8.64 o 
 -16   2   5       16.92       11.72      9.96 o 
 -15   2   5       15.29       10.34      9.97 o 
 -14   2   5       10.83        5.98      6.86 o 
 -13   2   5       20.02       14.79      7.69 o 
 -12   2   5        1.93       -9.57      6.38 o 
 -11   2   5        5.89       -3.50      9.11 o 
 -10   2   5       43.87       27.26      8.10 o 
  -9   2   5       53.90       60.94     14.72 o 
  -8   2   5       22.14       18.30      8.03 o 
  -7   2   5       10.06        7.43      7.72 o 
  -6   2   5        1.58       -2.14      5.97 o 
  -5   2   5        4.14       13.79      6.71 o 
  -4   2   5       23.13       28.81      9.39 o 
  -3   2   5        0.21        0.92      5.40 o 
  -2   2   5        5.06       39.60     14.47 o 
  -1   2   5      320.26      279.33     12.98 o 
   0   2   5       15.29       25.44      6.83 o 
   1   2   5       67.78       65.97      8.51 o 
   2   2   5        1.15        5.18      5.58 o 
   3   2   5       48.35       65.78      9.29 o 
   4   2   5      126.54      146.45     11.91 o 
   5   2   5       31.45       33.39      7.55 o 
   6   2   5       29.40       26.20      7.15 o 
   7   2   5      157.98      181.36     14.47 o 
   8   2   5      355.97      303.68     14.38 o 
   9   2   5       72.63      101.35     12.54 o 
  10   2   5       26.11       28.90      7.73 o 
  11   2   5       50.12       47.01     16.47 o 
  12   2   5        0.02       -7.65      5.34 o 
  13   2   5       20.71       10.30      6.55 o 
  14   2   5        0.37       -7.97      5.32 o 
  15   2   5        1.24       -3.80      6.08 o 
  16   2   5        0.52       -6.75      6.00 o 
  17   2   5        1.26       -1.59      8.47 o 
  18   2   5        0.01       -2.75     13.37 o 
  19   2   5        2.01        4.04      8.04 o 
  20   2   5        1.58        3.75      8.46 o 
  21   2   5        1.75        1.84      8.34 o 
  22   2   5        0.07        0.07      9.08 o 
  23   2   5        0.79        0.56      8.16 o 
 -26   3   5        9.07        2.72      8.86 o 
 -25   3   5        5.41       -0.20      8.56 o 
 -24   3   5       38.54       42.54     10.66 o 
 -23   3   5       13.14       15.01      8.47 o 
 -22   3   5        1.83       -5.49      8.20 o 
 -21   3   5       30.41       23.84      9.48 o 
 -20   3   5        0.28       -3.95      7.30 o 
 -19   3   5       18.07       12.67      8.49 o 
 -18   3   5        4.70        7.36      7.60 o 
 -17   3   5      127.37      139.41     11.18 o 
 -16   3   5       84.67       94.61      9.49 o 
 -15   3   5      312.42      268.64     12.39 o 
 -14   3   5       65.17       77.94      9.12 o 
 -13   3   5       14.95       18.59      6.64 o 
 -12   3   5      150.64      156.21     13.97 o 
 -11   3   5        5.01        3.99      7.25 o 
 -10   3   5      105.84      103.65     11.81 o 
  -9   3   5        1.50        1.97      7.21 o 
  -8   3   5       20.92       17.50      7.42 o 
  -7   3   5       23.80        8.88      8.92 o 
  -6   3   5        0.89      -11.18      7.45 o 
  -5   3   5        0.01      -10.43      7.83 o 
  -4   3   5        3.06       -0.49      8.38 o 
  -3   3   5       39.43       27.82     10.43 o 
  -2   3   5       60.10       53.09     11.85 o 
  -1   3   5       17.38        7.13      8.98 o 
   0   3   5       53.63       68.63     12.00 o 
   1   3   5       94.63      118.19     10.66 o 
   2   3   5      193.59      177.57     18.31 o 
   3   3   5       22.62       28.51      6.96 o 
   5   3   5      546.73      438.47     23.87 o 
   7   3   5      404.99      371.30     16.29 o 
   8   3   5        3.32        5.62      6.11 o 
   9   3   5       25.95       24.43      7.43 o 
  10   3   5        4.06       -3.50      6.01 o 
  11   3   5        1.34       -2.48      5.92 o 
  12   3   5        5.44        6.61      6.66 o 
  13   3   5       11.56        8.24      6.69 o 
  14   3   5       11.42        7.76      6.35 o 
  15   3   5       10.84       17.58      7.59 o 
  16   3   5        1.86       -5.70      6.17 o 
  17   3   5        1.54       -1.94      9.06 o 
  18   3   5        2.56        0.12      8.51 o 
  19   3   5        1.80       -8.32      9.92 o 
  20   3   5        0.40       -0.81      8.81 o 
  21   3   5        1.14        9.04     15.97 o 
 -23   4   5        1.08      -12.09      8.06 o 
 -22   4   5        0.33       -2.94      8.36 o 
 -21   4   5        0.52        3.67      8.64 o 
 -20   4   5        0.80       -1.76      7.01 o 
 -19   4   5        3.36       -0.76      6.72 o 
 -18   4   5      109.92      152.00     12.34 o 
 -17   4   5        0.29        2.27      6.65 o 
 -16   4   5       27.37       19.82      7.33 o 
 -15   4   5       27.11       37.33     12.78 o 
 -14   4   5        5.24       -1.15      9.46 o 
 -13   4   5        0.61      -12.43      8.86 o 
 -12   4   5        1.19       -3.59      9.27 o 
 -11   4   5       24.34       30.09     11.26 o 
 -10   4   5       31.28       17.29     23.48 o 
  -9   4   5       51.24       63.01     21.48 o 
  -8   4   5       28.30       27.07     10.95 o 
  -7   4   5        4.81       -1.87      9.49 o 
  -6   4   5        1.78        0.14      8.97 o 
  -5   4   5        0.49       -2.72      8.60 o 
  -4   4   5        0.20       -5.92      8.10 o 
  -3   4   5        0.01       -5.36      8.99 o 
  -2   4   5        7.11        7.98      9.17 o 
  -1   4   5      163.14      175.93     21.79 o 
   0   4   5        1.94       15.55      9.67 o 
   1   4   5       58.80       52.05     12.32 o 
   2   4   5        9.64        2.22      9.13 o 
   3   4   5        8.29        9.43      9.00 o 
   4   4   5       14.94        9.88      7.02 o 
   5   4   5        7.39        9.61      6.55 o 
   6   4   5       47.92       61.53      9.24 o 
   7   4   5       99.46      115.08     11.91 o 
   8   4   5      215.41      182.76     21.40 o 
   9   4   5       73.12       69.11     12.27 o 
  10   4   5        7.32        8.13     12.21 o 
  11   4   5        7.92        1.49      6.64 o 
  12   4   5        0.05       -3.93      6.75 o 
  13   4   5        5.72       -1.69      7.01 o 
  14   4   5        0.17       -9.39      6.30 o 
  15   4   5        1.20       -8.40      6.61 o 
  16   4   5        0.20       -5.53     10.00 o 
  17   4   5        1.58       -1.85     11.62 o 
  18   4   5        0.90       -3.12     11.93 o 
 -19   5   5       26.72       33.78     13.56 o 
 -18   5   5        1.10       -1.63     10.97 o 
 -17   5   5        4.30       18.92     11.99 o 
 -16   5   5        0.75       -7.87     10.60 o 
 -15   5   5        0.52        8.70     11.34 o 
 -14   5   5        4.73       -5.55     10.09 o 
 -13   5   5        3.11       10.83     11.04 o 
 -12   5   5      215.59      220.86     22.52 o 
 -11   5   5        1.98       26.80     11.65 o 
 -10   5   5      121.30       93.72     32.36 o 
  -9   5   5        0.07       -4.54     10.46 o 
  -8   5   5       10.52       -6.72      9.82 o 
  -7   5   5       58.73       47.62     13.62 o 
  -6   5   5        0.02        2.68     10.23 o 
  -5   5   5        0.42       -0.28      9.99 o 
  -4   5   5        0.68        2.07     11.31 o 
  -3   5   5       43.34       58.34     14.44 o 
  -2   5   5       27.60        5.19     10.96 o 
  -1   5   5        2.68       -0.69     10.73 o 
   0   5   5       25.19       23.76     11.46 o 
   1   5   5       22.11       24.09     16.50 o 
   2   5   5       93.30      107.96     16.17 o 
   3   5   5       34.85       21.58     11.71 o 
   4   5   5        0.50       -0.38      8.84 o 
   5   5   5       48.90       42.22     12.23 o 
   6   5   5        7.25       22.69     10.45 o 
   7   5   5       32.70       29.30     19.02 o 
   8   5   5        0.78       -0.89      9.73 o 
   9   5   5        5.05        7.35      9.50 o 
  10   5   5       52.75       42.56     12.80 o 
  11   5   5        0.59       12.63     10.55 o 
  12   5   5        9.13       16.40     10.48 o 
  13   5   5       24.11       33.43     11.34 o 
  14   5   5       59.84       72.25     13.63 o 
 -11   6   5       26.89       11.17     12.98 o 
 -10   6   5        1.21       12.49     12.26 o 
  -9   6   5        1.07      -14.73     11.23 o 
  -8   6   5        2.45       -8.45     10.95 o 
  -7   6   5        0.60       -5.72     13.88 o 
  -6   6   5        0.31       -6.03     11.84 o 
  -5   6   5        0.09      -13.15     11.03 o 
  -4   6   5        3.13       -1.33     11.78 o 
  -3   6   5        0.00      -13.79     12.15 o 
  -2   6   5        2.11      -15.91     10.61 o 
  -1   6   5        0.33      -12.18     10.39 o 
   0   6   5        3.26       -6.23     11.57 o 
   1   6   5        5.60       15.10     12.50 o 
   2   6   5       65.58       64.95     15.11 o 
   3   6   5       25.69       39.57     15.37 o 
   4   6   5       90.75       99.94     16.82 o 
   5   6   5       12.17       22.62     12.72 o 
   6   6   5       27.62       23.84     12.37 o 
 -25   0   6        0.31        3.16     17.24 o 
 -24   0   6        0.23        3.90     17.13 o 
 -23   0   6        1.16      -10.17     17.64 o 
 -22   0   6        2.51       -1.36     15.26 o 
 -21   0   6       24.26       32.16     18.43 o 
 -20   0   6        1.94       -0.62     13.85 o 
 -19   0   6        0.14       -0.51     13.06 o 
 -18   0   6        5.59        8.36     15.32 o 
 -17   0   6      103.43      115.92     25.21 o 
 -16   0   6      116.75      123.95     24.93 o 
 -15   0   6      122.63      152.94     27.41 o 
 -14   0   6      171.17      191.09     28.93 o 
 -13   0   6       21.06       24.02     16.22 o 
 -12   0   6      141.89      204.03     30.52 o 
 -11   0   6        4.97        2.43     11.76 o 
 -10   0   6        2.13        6.33     12.38 o 
  -9   0   6      316.52      310.23     29.73 o 
  -8   0   6        0.31       19.61     14.36 o 
  -7   0   6      116.13      156.10     26.62 o 
  -6   0   6       18.95       17.13     14.69 o 
  -5   0   6       30.94       61.44     20.52 o 
  -4   0   6        0.04       -6.82      7.74 o 
  -3   0   6        0.85       -8.75      7.74 o 
  -2   0   6        0.66       -0.53      8.34 o 
  -1   0   6        0.35       -8.00      7.47 o 
   0   0   6       22.21       18.63      9.86 o 
   1   0   6        2.07       -0.52      8.23 o 
   2   0   6       29.86       23.79      9.66 o 
   3   0   6        6.34       13.01      8.95 o 
   4   0   6        0.10       12.08      8.60 o 
   5   0   6      169.74      199.35     18.32 o 
   6   0   6        3.67       19.53      9.15 o 
   8   0   6     1889.25     1820.92     91.85 o 
  10   0   6      866.15      847.41     51.04 o 
  11   0   6        0.33       31.48     15.54 o 
  12   0   6       51.64       58.27     18.43 o 
  13   0   6       14.78        4.80     14.58 o 
  14   0   6       15.71        4.30     13.73 o 
  15   0   6        3.97       -8.99     12.21 o 
  16   0   6       11.28       -0.57     12.60 o 
  17   0   6        1.81      -14.58     13.06 o 
  18   0   6        0.15        8.76     13.68 o 
  19   0   6        2.50       -6.84     13.28 o 
 -24   1   6        0.18       -8.58     10.65 o 
 -23   1   6       17.12       17.36     13.50 o 
 -22   1   6        2.11       -7.47     10.89 o 
 -21   1   6        2.10        3.90     11.95 o 
 -20   1   6       17.23        0.26     10.58 o 
 -19   1   6        1.03       -6.92      8.96 o 
 -18   1   6       58.63       63.53     14.18 o 
 -17   1   6        0.09       11.86     10.79 o 
 -16   1   6        6.42       17.23     10.83 o 
 -15   1   6      142.54      208.59     22.01 o 
 -14   1   6        8.19        4.96      9.38 o 
 -13   1   6       19.35       22.66     10.72 o 
 -12   1   6        3.12        5.41      9.45 o 
 -11   1   6       30.57       28.99     11.34 o 
 -10   1   6       20.89       16.85     11.01 o 
  -9   1   6        5.66       -8.24      9.33 o 
  -8   1   6        2.33       -1.87      8.78 o 
  -7   1   6        6.39        0.45     10.12 o 
  -6   1   6       10.19        8.15      7.22 o 
  -5   1   6        4.47       -4.84      6.75 o 
  -4   1   6        1.12       -2.86      6.47 o 
  -3   1   6        0.01       -0.85      7.09 o 
  -2   1   6        0.86       -9.65      6.64 o 
  -1   1   6        2.98        0.79      5.46 o 
   0   1   6        2.11       -6.97      5.14 o 
   1   1   6        0.11       -3.49      6.08 o 
   2   1   6       10.69        4.30      6.26 o 
   3   1   6        5.95       -4.58      6.34 o 
   4   1   6        0.67       -4.15      6.83 o 
   5   1   6        0.66       -0.91      6.70 o 
   6   1   6        3.19        9.34      7.16 o 
   7   1   6        8.69       13.58      7.21 o 
   8   1   6        1.15        5.24      6.90 o 
   9   1   6        2.96        7.11      7.63 o 
  10   1   6        4.51        5.29      7.40 o 
  11   1   6        1.12        1.29      7.13 o 
  12   1   6        1.02       -5.07      6.73 o 
  13   1   6        0.30      -10.22      6.81 o 
  14   1   6        6.57       11.26     10.41 o 
  15   1   6        0.19      -11.07      9.18 o 
  16   1   6       10.96        9.78     10.39 o 
  17   1   6        0.01        0.36      9.66 o 
  18   1   6        0.14      -14.23      9.62 o 
 -23   2   6       10.27        1.26     15.03 o 
 -22   2   6        0.97       -7.81     11.27 o 
 -21   2   6        1.74        0.69     11.10 o 
 -20   2   6        0.98       -2.33     10.71 o 
 -19   2   6        0.02       -4.31     10.42 o 
 -18   2   6        1.87       -2.90      9.80 o 
 -17   2   6       55.24       49.39     13.85 o 
 -16   2   6       63.60       75.55     15.37 o 
 -15   2   6       59.10       67.84     17.83 o 
 -14   2   6      101.69      133.80     18.41 o 
 -13   2   6       11.22       13.42     10.59 o 
 -12   2   6       83.72      118.86     19.08 o 
 -11   2   6       11.77       -2.86      9.85 o 
 -10   2   6        0.17       10.24      8.27 o 
  -9   2   6      235.57      228.68     26.60 o 
  -8   2   6        0.00       14.52      8.25 o 
  -7   2   6       83.02      111.27     12.48 o 
  -6   2   6       18.82       15.51     10.60 o 
  -5   2   6       24.65       20.97     10.36 o 
  -4   2   6        7.74        5.06      9.17 o 
  -3   2   6        0.05       -8.18      8.30 o 
  -2   2   6        0.09       -5.08     13.06 o 
  -1   2   6        8.07        3.22      8.74 o 
   0   2   6        4.12        9.73      9.74 o 
   1   2   6        2.76       -2.11      7.99 o 
   2   2   6       37.97       29.74      8.00 o 
   3   2   6        1.82       -1.43      7.14 o 
   4   2   6        1.85        2.60      6.68 o 
   5   2   6       16.84        8.62      7.24 o 
   6   2   6        0.02        6.79      7.04 o 
   7   2   6       10.59       49.40     15.49 o 
   8   2   6      862.15      767.52     27.62 o 
  10   2   6      407.06      356.02     16.95 o 
  11   2   6        6.23       20.37      8.18 o 
  12   2   6        8.21        0.20      7.09 o 
  13   2   6        2.57       -4.20      6.99 o 
  14   2   6        1.22       -0.07      7.22 o 
  15   2   6        4.18        2.57      7.62 o 
  16   2   6        1.45       -4.04      7.07 o 
  17   2   6        8.19        8.48      8.14 o 
 -21   3   6       11.28        2.30     10.82 o 
 -20   3   6       48.44       74.40     16.26 o 
 -19   3   6        1.32       22.43     12.94 o 
 -18   3   6      135.99      176.68     21.31 o 
 -17   3   6        0.08        3.82     11.35 o 
 -16   3   6       21.90       37.45     12.74 o 
 -15   3   6      395.17      405.97     25.33 o 
 -14   3   6       13.87       54.43     19.95 o 
 -13   3   6       70.39      105.35     25.27 o 
 -12   3   6        3.35       11.31     10.37 o 
 -11   3   6       74.18       75.68     14.21 o 
 -10   3   6       41.53       23.95     22.10 o 
  -9   3   6       19.09        0.75      9.17 o 
  -8   3   6       14.41       13.88     10.46 o 
  -7   3   6       19.52       20.06     11.15 o 
  -6   3   6       25.50       18.19     10.36 o 
  -5   3   6       12.28        4.26      9.57 o 
  -4   3   6        3.94        6.31     10.14 o 
  -3   3   6        0.22      -11.20      8.79 o 
  -2   3   6        1.38      -13.19      8.79 o 
  -1   3   6        8.72       -6.61      8.60 o 
   0   3   6        1.73       -7.51      9.07 o 
   1   3   6        0.57       -1.49      9.55 o 
   2   3   6       26.18        9.91      9.99 o 
   3   3   6       11.93        5.46     11.61 o 
   4   3   6        8.64       -1.25      9.23 o 
   5   3   6        0.01        3.36      9.05 o 
   6   3   6       25.80       34.27      8.81 o 
   7   3   6       52.96       70.33     13.70 o 
   8   3   6        1.70       -7.82      6.99 o 
   9   3   6       14.03        4.39      7.54 o 
  10   3   6       13.17        8.67      7.33 o 
  11   3   6        4.51        7.64      7.73 o 
  12   3   6        0.60       -2.92      7.10 o 
  13   3   6        0.86      -10.09      6.73 o 
  14   3   6       32.16       12.17      8.55 o 
  15   3   6        0.43        4.36      7.61 o 
 -16   4   6       14.71       12.72     17.86 o 
 -15   4   6        7.59       13.27     11.51 o 
 -14   4   6       33.38       43.44     15.29 o 
 -13   4   6        1.39        7.66     11.95 o 
 -12   4   6       28.27       37.90     12.93 o 
 -11   4   6       17.44        5.77     15.94 o 
 -10   4   6        0.16        7.65     11.75 o 
  -9   4   6       78.11       34.36     13.14 o 
  -8   4   6        0.48       -4.73     10.13 o 
  -7   4   6       19.57       11.12     10.75 o 
  -6   4   6       13.77        8.75     11.24 o 
  -5   4   6        9.26       -0.35     10.99 o 
  -4   4   6       16.68       18.43     12.06 o 
  -3   4   6        0.20        2.41     10.36 o 
  -2   4   6        0.03        2.49     10.66 o 
  -1   4   6       22.20       41.88     13.76 o 
   0   4   6       97.25       95.67     16.35 o 
   1   4   6       33.82       31.64     12.14 o 
   2   4   6       41.18       34.23     17.97 o 
   3   4   6       44.10       27.94     11.27 o 
   4   4   6        6.43        1.77     14.72 o 
   5   4   6       73.56       59.07     14.34 o 
   6   4   6        3.14        6.14     10.31 o 
   7   4   6        7.68       -6.60     10.32 o 
   8   4   6       42.96       21.24     11.33 o 
   9   4   6        1.16        4.33      9.98 o 
  10   4   6       26.90       19.00      9.17 o 
  -8   5   6       11.17       -0.89     11.40 o 
  -7   5   6        2.50       -1.67     10.78 o 
  -6   5   6        0.02       -5.92     11.40 o 
  -5   5   6        2.15       -8.82     11.18 o 
  -4   5   6        0.91       -8.96     13.06 o 
  -3   5   6        3.04      -10.62     11.35 o 
  -2   5   6        0.05       -7.29     11.30 o 
  -1   5   6        3.73       -5.34     11.15 o 
   0   5   6        1.80        1.46     11.65 o 
   1   5   6        0.31        0.93     14.30 o 
   2   5   6        3.45       -4.09     10.83 o 
 -16   1   7        0.08        1.15     11.57 o 
 -15   1   7        0.63      -14.32     10.97 o 
 -14   1   7        3.81        3.10     10.97 o 
 -13   1   7        4.61       13.18     12.25 o 
 -12   1   7        4.90       -3.54     10.95 o 
 -11   1   7        4.53        1.14     12.18 o 
 -10   1   7        0.78        0.48     11.79 o 
  -9   1   7       72.14       82.11     21.59 o 
  -8   1   7        0.61       -0.34     11.33 o 
  -7   1   7        2.64       19.93     12.60 o 
  -6   1   7      176.77      217.82     33.57 o 
  -5   1   7        2.16       12.77     16.11 o 
  -4   1   7       44.41       37.70     19.44 o 
  -3   1   7        4.14      -13.00     13.57 o 
  -2   1   7        7.40        4.69     10.59 o 
  -1   1   7        3.41       17.25     10.57 o 
   0   1   7        0.52      -14.05      9.37 o 
   1   1   7        0.15        3.23      9.75 o 
   2   1   7        2.70        3.57     10.45 o 
   3   1   7        4.70       -1.39     10.36 o 
   4   1   7        0.99       -3.26     10.19 o 
   5   1   7        0.00        0.58      8.21 o 
   6   1   7       21.44        6.93      8.38 o 
   7   1   7        2.25        6.51     10.01 o 
   8   1   7       74.44       65.26     31.68 o 
   9   1   7       12.30        6.16     10.94 o 
 -13   2   7        1.66       -3.56     16.33 o 
 -12   2   7       59.08       68.50     24.31 o 
 -11   2   7       17.28       31.25     19.56 o 
 -10   2   7        4.18        7.01     17.41 o 
  -9   2   7        3.13        3.11     17.69 o 
  -8   2   7        3.93        6.33     15.94 o 
  -7   2   7        1.74       -9.21     14.41 o 
  -6   2   7        0.95      -17.58     15.26 o 
  -5   2   7        0.55       -9.68     10.17 o 
  -4   2   7        1.33        1.82     10.66 o 
  -3   2   7        0.10       -8.21     10.29 o 
  -2   2   7        2.09       -6.00     10.85 o 
  -1   2   7        0.00       10.58     10.99 o 
   0   2   7        9.53        8.84     10.83 o 
   1   2   7        1.17       -5.64     10.43 o 
   2   2   7        7.54       -7.10      9.92 o 
   3   2   7        0.16        2.61     10.27 o 
   4   2   7       22.87       30.98     12.37 o 
   5   2   7       50.42       40.13     16.48 o 
   6   2   7        2.18        8.32     10.90 o 
  -7   3   7        3.21        0.05     12.19 o 
  -6   3   7       27.65       23.00     13.38 o 
  -5   3   7        0.32       -3.84     11.53 o 
  -4   3   7        5.39        2.08     11.86 o 
  -3   3   7        4.90       -2.27     11.35 o 
  -2   3   7        2.76       32.81     21.22 o 
  -1   3   7        9.06        3.55     13.71 o 
   0   3   7        5.51      -11.68     11.02 o 
                                                 
